# Supplementary material for: Na–Ga–Si type-I clathrate single crystals grown via Na evaporation using Na–Ga and Na–Ga–Sn fluxes
Source: RSC Adv. 2018 Dec 4;8(71):40505–10. doi: 10.1039/c8ra07971d (PMC9091382; doi:10.1039/c8ra07971d)
Supplement: RA-008-C8RA07971D-s002 [file RA-008-C8RA07971D-s002.cif]

# Electronic Supplementary Material (ESI) for RSC Advances.
# This journal is © The Royal Society of Chemistry 2018

####################################################################### 
# 
# This file contains crystal structure data downloaded from the 
# Cambridge Structural Database (CSD) hosted by the Cambridge 
# Crystallographic Data Centre (CCDC).
# 
# Full information about CCDC data access policies and citation 
# guidelines are available at http://www.ccdc.cam.ac.uk/access/V1 
# 
# Audit and citation data items may have been added by the CCDC. 
# Please retain this information to preserve the provenance of 
# this file and to allow appropriate attribution of the data. 
# 
#######################################################################

data_842_500_21_0m_a
_database_code_depnum_ccdc_archive 'CCDC 1865010'
_audit_update_record             
;
2018-08-31 deposited with the CCDC.
2018-11-29 downloaded from the CCDC.
;


_audit_creation_method           SHELXL-2014/7
_shelx_SHELXL_version_number     2014/7
_chemical_name_systematic        'sodium gallium silicon'
_chemical_name_common            'Type I silicon-gallium clathrate'
_chemical_melting_point          ?
_chemical_formula_moiety         'Ga5.70 Na8 Si40.30'
_chemical_formula_sum            'Ga5.70 Na8 Si40.30'
_chemical_formula_weight         1713.35

loop_
_atom_type_symbol
_atom_type_description
_atom_type_scat_dispersion_real
_atom_type_scat_dispersion_imag
_atom_type_scat_source
Na Na 0.0362 0.0249 'International Tables Vol C Tables 4.2.6.8 and 6.1.1.4'
Si Si 0.0817 0.0704 'International Tables Vol C Tables 4.2.6.8 and 6.1.1.4'
Ga Ga 0.2307 1.6083 'International Tables Vol C Tables 4.2.6.8 and 6.1.1.4'

_space_group_crystal_system      cubic
_space_group_IT_number           223
_space_group_name_H-M_alt        'P m -3 n'
_space_group_name_Hall           '-P 4n 2 3'

_shelx_space_group_comment       
;
The symmetry employed for this shelxl refinement is uniquely defined
by the following loop, which should always be used as a source of
symmetry information in preference to the above space-group names.
They are only intended as comments.
;

loop_
_symmetry_equiv_pos_as_xyz
'x, y, z'
'-x, -y, z'
'-x, y, -z'
'x, -y, -z'
'z, x, y'
'z, -x, -y'
'-z, -x, y'
'-z, x, -y'
'y, z, x'
'-y, z, -x'
'y, -z, -x'
'-y, -z, x'
'y+1/2, x+1/2, -z+1/2'
'-y+1/2, -x+1/2, -z+1/2'
'y+1/2, -x+1/2, z+1/2'
'-y+1/2, x+1/2, z+1/2'
'x+1/2, z+1/2, -y+1/2'
'-x+1/2, z+1/2, y+1/2'
'-x+1/2, -z+1/2, -y+1/2'
'x+1/2, -z+1/2, y+1/2'
'z+1/2, y+1/2, -x+1/2'
'z+1/2, -y+1/2, x+1/2'
'-z+1/2, y+1/2, x+1/2'
'-z+1/2, -y+1/2, -x+1/2'
'-x, -y, -z'
'x, y, -z'
'x, -y, z'
'-x, y, z'
'-z, -x, -y'
'-z, x, y'
'z, x, -y'
'z, -x, y'
'-y, -z, -x'
'y, -z, x'
'-y, z, x'
'y, z, -x'
'-y-1/2, -x-1/2, z-1/2'
'y-1/2, x-1/2, z-1/2'
'-y-1/2, x-1/2, -z-1/2'
'y-1/2, -x-1/2, -z-1/2'
'-x-1/2, -z-1/2, y-1/2'
'x-1/2, -z-1/2, -y-1/2'
'x-1/2, z-1/2, y-1/2'
'-x-1/2, z-1/2, -y-1/2'
'-z-1/2, -y-1/2, x-1/2'
'-z-1/2, y-1/2, -x-1/2'
'z-1/2, -y-1/2, -x-1/2'
'z-1/2, y-1/2, x-1/2'

_cell_length_a                   10.3266(2)
_cell_length_b                   10.3266(2)
_cell_length_c                   10.3266(2)
_cell_angle_alpha                90.00
_cell_angle_beta                 90.00
_cell_angle_gamma                90.00
_cell_volume                     1101.21(4)
_cell_formula_units_Z            1
_cell_measurement_temperature    298(2)
_cell_measurement_reflns_used    5449
_cell_measurement_theta_min      3.9465
_cell_measurement_theta_max      36.3030

_exptl_crystal_description       block
_exptl_crystal_colour            black
_exptl_crystal_density_meas      ?
_exptl_crystal_density_diffrn    2.584
_exptl_crystal_density_method    'not measured'
_exptl_crystal_F_000             829

_exptl_transmission_factor_min   ?
_exptl_transmission_factor_max   ?

_exptl_crystal_size_max          0.188
_exptl_crystal_size_mid          0.177
_exptl_crystal_size_min          0.125

_exptl_absorpt_coefficient_mu    4.635
_exptl_absorpt_correction_type   'Numerical Mu From Formula'
_exptl_absorpt_process_details   
;
SADABS-2016/2 - Bruker AXS area detector scaling and absorption correction
;
_shelx_estimated_absorpt_T_min   0.475
_shelx_estimated_absorpt_T_max   0.594

_exptl_absorpt_correction_T_min  0.6311
_exptl_absorpt_correction_T_max  0.7471

_diffrn_ambient_temperature      298(2)
_diffrn_radiation_wavelength     0.71073
_diffrn_radiation_type           MoK\a
_diffrn_radiation_source         'micro focus sealed tube'
_diffrn_radiation_monochromator  graphite
_diffrn_measurement_device_type  'Burker, D8 QUEST'
_diffrn_measurement_method       '\f and \w scans'
_diffrn_detector_area_resol_mean ?
_diffrn_reflns_number            2723
_diffrn_reflns_av_R_equivalents  0.0234
_diffrn_reflns_av_sigmaI/netI    0.0116
_diffrn_reflns_limit_h_min       -9
_diffrn_reflns_limit_h_max       11
_diffrn_reflns_limit_k_min       -13
_diffrn_reflns_limit_k_max       9
_diffrn_reflns_limit_l_min       -13
_diffrn_reflns_limit_l_max       11
_diffrn_reflns_theta_min         2.790
_diffrn_reflns_theta_max         27.414
_diffrn_reflns_theta_full        27.41
_diffrn_measured_fraction_theta_max 1.000
_diffrn_measured_fraction_theta_full 1.000
_diffrn_reflns_Laue_measured_fraction_max 1.000
_diffrn_reflns_Laue_measured_fraction_full 1.000
_diffrn_reflns_point_group_measured_fraction_max 1.000
_diffrn_reflns_point_group_measured_fraction_full 1.000

_reflns_number_total             250
_reflns_number_gt                243
_reflns_threshold_expression     'I > 2\s(I)'
_reflns_Friedel_coverage         0.000
_reflns_Friedel_fraction_max     .
_reflns_Friedel_fraction_full    .

_reflns_special_details          
;
 Reflections were merged by SHELXL according to the crystal
 class for the calculation of statistics and refinement.
 
 _reflns_Friedel_fraction is defined as the number of unique
 Friedel pairs measured divided by the number that would be
 possible theoretically, ignoring centric projections and
 systematic absences.
;

_computing_data_collection       'APEX3 v2015.9-0 (Bruker AXS)'
_computing_cell_refinement       'APEX3 v2015.9-0 (Bruker AXS)'
_computing_data_reduction        'APEX3 v2015.9-0 (Bruker AXS)'
_computing_structure_refinement  'SHELXL-2014/7 (Sheldrick, 2014)'
_computing_molecular_graphics    'VESTA v3.3.2 (Momma & Izumi, 2011)'
_computing_publication_material  ?

_refine_special_details          
;
 Refinement of F^2^ against ALL reflections.  The weighted R-factor wR and
 goodness of fit S are based on F^2^, conventional R-factors R are based
 on F, with F set to zero for negative F^2^. The threshold expression of
 F^2^ > 2sigma(F^2^) is used only for calculating R-factors(gt) etc. and is
 not relevant to the choice of reflections for refinement.  R-factors based
 on F^2^ are statistically about twice as large as those based on F, and R-
 factors based on ALL data will be even larger.
;

_refine_ls_structure_factor_coef Fsqd
_refine_ls_matrix_type           full
_refine_ls_weighting_scheme      calc
_refine_ls_weighting_details     
'calc w=1/[\s^2^(Fo^2^)+(0.0164P)^2^+0.2950P] where P=(Fo^2^+2Fc^2^)/3'
_atom_sites_solution_primary     ?
_atom_sites_solution_secondary   ?
_atom_sites_solution_hydrogens   .
_refine_ls_hydrogen_treatment    undef
_refine_ls_extinction_method     'SHELXL-2014/7 (Sheldrick 2014'
_refine_ls_extinction_coef       0.0060(6)
_refine_ls_extinction_expression Fc^*^=kFc[1+0.001xFc^2^\l^3^/sin(2\q)]^-1/4^
_refine_ls_number_reflns         250
_refine_ls_number_parameters     18
_refine_ls_number_restraints     0
_refine_ls_R_factor_all          0.0125
_refine_ls_R_factor_gt           0.0118
_refine_ls_wR_factor_ref         0.0309
_refine_ls_wR_factor_gt          0.0304
_refine_ls_goodness_of_fit_ref   1.153
_refine_ls_restrained_S_all      1.153
_refine_ls_shift/su_max          0.000
_refine_ls_shift/su_mean         0.000

loop_
_atom_site_label
_atom_site_type_symbol
_atom_site_fract_x
_atom_site_fract_y
_atom_site_fract_z
_atom_site_U_iso_or_equiv
_atom_site_adp_type
_atom_site_occupancy
_atom_site_symmetry_multiplicity
_atom_site_calc_flag
_atom_site_refinement_flags
_atom_site_disorder_assembly
_atom_site_disorder_group
Na1 Na 0.2500 0.5000 0.0000 0.0678(7) Uani 1 8 d S . .
Na2 Na 0.0000 0.0000 0.0000 0.0235(6) Uani 1 24 d S . .
Si1 Si 0.0000 0.30544(4) 0.11644(4) 0.00831(16) Uani 0.945(2) 2 d SP . .
Ga1 Ga 0.0000 0.30544(4) 0.11644(4) 0.00831(16) Uani 0.055(2) 2 d SP . .
Si2 Si 0.18400(3) 0.18400(3) 0.18400(3) 0.0075(2) Uani 1 3 d S . .
Si3 Si 0.2500 0.0000 0.5000 0.00801(17) Uani 0.270(4) 8 d SP . .
Ga3 Ga 0.2500 0.0000 0.5000 0.00801(17) Uani 0.730(4) 8 d SP . .

loop_
_atom_site_aniso_label
_atom_site_aniso_U_11
_atom_site_aniso_U_22
_atom_site_aniso_U_33
_atom_site_aniso_U_23
_atom_site_aniso_U_13
_atom_site_aniso_U_12
Na1 0.0459(13) 0.0787(11) 0.0787(11) 0.000 0.000 0.000
Na2 0.0235(6) 0.0235(6) 0.0235(6) 0.000 0.000 0.000
Si1 0.0083(2) 0.0090(2) 0.0077(2) -0.00011(14) 0.000 0.000
Ga1 0.0083(2) 0.0090(2) 0.0077(2) -0.00011(14) 0.000 0.000
Si2 0.0075(2) 0.0075(2) 0.0075(2) -0.00038(10) -0.00038(10) -0.00038(10)
Si3 0.0089(2) 0.00757(18) 0.00757(18) 0.000 0.000 0.000
Ga3 0.0089(2) 0.00757(18) 0.00757(18) 0.000 0.000 0.000

_geom_special_details            
;
 All esds (except the esd in the dihedral angle between two l.s. planes)
 are estimated using the full covariance matrix.  The cell esds are taken
 into account individually in the estimation of esds in distances, angles
 and torsion angles; correlations between esds in cell parameters are only
 used when they are defined by crystal symmetry.  An approximate (isotropic)
 treatment of cell esds is used for estimating esds involving l.s. planes.
;

loop_
_geom_bond_atom_site_label_1
_geom_bond_atom_site_label_2
_geom_bond_distance
_geom_bond_site_symmetry_2
_geom_bond_publ_flag
Na1 Ga1 3.4853(3) 17 ?
Na1 Si1 3.4853(3) 17 ?
Na1 Ga1 3.4853(3) 26 ?
Na1 Si1 3.4853(3) 26 ?
Na1 Si1 3.4853(3) . ?
Na1 Ga1 3.4853(3) 42_666 ?
Na1 Si1 3.4853(3) 42_666 ?
Na1 Ga1 3.4853(3) 18_554 ?
Na1 Si1 3.4853(3) 18_554 ?
Na1 Si1 3.4853(3) 41_665 ?
Na1 Ga1 3.4853(3) 2_565 ?
Na2 Si2 3.2910(5) . ?
Na2 Si2 3.2910(5) 25 ?
Na2 Si2 3.2910(5) 28 ?
Na2 Si2 3.2910(5) 27 ?
Na2 Si2 3.2910(5) 26 ?
Na2 Si2 3.2910(5) 4 ?
Na2 Si2 3.2910(5) 3 ?
Na2 Si2 3.2910(5) 2 ?
Na2 Si1 3.3756(4) 5 ?
Na2 Ga1 3.3756(4) 5 ?
Na2 Ga1 3.3756(4) 9 ?
Na2 Si1 3.3756(4) 9 ?
Si1 Si2 2.3811(3) . ?
Si1 Si2 2.3811(3) 28 ?
Si1 Ga1 2.4049(7) 26 ?
Si1 Si1 2.4049(7) 26 ?
Si1 Ga3 2.4370(4) 9 ?
Si1 Si3 2.4370(4) 9 ?
Si1 Na1 3.4853(3) 25_565 ?
Si2 Si2 2.3610(10) 14 ?
Si2 Ga1 2.3811(3) 9 ?
Si2 Ga1 2.3811(3) 5 ?
Si2 Si1 2.3811(3) 9 ?
Si2 Si1 2.3811(3) 5 ?
Si3 Ga1 2.4370(4) 45_666 ?
Si3 Si1 2.4370(4) 5 ?
Si3 Ga1 2.4370(4) 5 ?
Si3 Si1 2.4370(4) 45_666 ?
Si3 Ga1 2.4370(4) 46_656 ?
Si3 Si1 2.4370(4) 46_656 ?
Si3 Ga1 2.4370(4) 6_556 ?
Si3 Si1 2.4370(4) 6_556 ?

loop_
_geom_angle_atom_site_label_1
_geom_angle_atom_site_label_2
_geom_angle_atom_site_label_3
_geom_angle
_geom_angle_site_symmetry_1
_geom_angle_site_symmetry_3
_geom_angle_publ_flag
Ga1 Na1 Si1 0.000(15) 17 17 ?
Ga1 Na1 Ga1 161.160(12) 17 26 ?
Si1 Na1 Ga1 161.160(12) 17 26 ?
Ga1 Na1 Si1 161.160(12) 17 26 ?
Si1 Na1 Si1 161.160(12) 17 26 ?
Ga1 Na1 Si1 0.000(11) 26 26 ?
Ga1 Na1 Si1 123.276(5) 17 . ?
Si1 Na1 Si1 123.276(5) 17 . ?
Ga1 Na1 Si1 40.363(12) 26 . ?
Si1 Na1 Si1 40.363(12) 26 . ?
Ga1 Na1 Ga1 40.363(12) 17 42_666 ?
Si1 Na1 Ga1 40.363(12) 17 42_666 ?
Ga1 Na1 Ga1 123.276(5) 26 42_666 ?
Si1 Na1 Ga1 123.276(5) 26 42_666 ?
Si1 Na1 Ga1 98.680(9) . 42_666 ?
Ga1 Na1 Si1 40.363(12) 17 42_666 ?
Si1 Na1 Si1 40.363(12) 17 42_666 ?
Ga1 Na1 Si1 123.276(5) 26 42_666 ?
Si1 Na1 Si1 123.276(5) 26 42_666 ?
Si1 Na1 Si1 98.680(9) . 42_666 ?
Ga1 Na1 Si1 0.000(15) 42_666 42_666 ?
Ga1 Na1 Ga1 70.404(10) 17 18_554 ?
Si1 Na1 Ga1 70.404(10) 17 18_554 ?
Ga1 Na1 Ga1 123.276(5) 26 18_554 ?
Si1 Na1 Ga1 123.276(5) 26 18_554 ?
Si1 Na1 Ga1 161.160(12) . 18_554 ?
Ga1 Na1 Ga1 84.414(9) 42_666 18_554 ?
Si1 Na1 Ga1 84.414(9) 42_666 18_554 ?
Ga1 Na1 Si1 70.404(10) 17 18_554 ?
Si1 Na1 Si1 70.404(10) 17 18_554 ?
Ga1 Na1 Si1 123.276(5) 26 18_554 ?
Si1 Na1 Si1 123.276(5) 26 18_554 ?
Si1 Na1 Si1 161.160(12) . 18_554 ?
Ga1 Na1 Si1 84.414(9) 42_666 18_554 ?
Si1 Na1 Si1 84.414(9) 42_666 18_554 ?
Ga1 Na1 Si1 0.000(15) 18_554 18_554 ?
Ga1 Na1 Si1 84.414(9) 17 41_665 ?
Si1 Na1 Si1 84.414(9) 17 41_665 ?
Ga1 Na1 Si1 98.680(9) 26 41_665 ?
Si1 Na1 Si1 98.680(9) 26 41_665 ?
Si1 Na1 Si1 123.276(5) . 41_665 ?
Ga1 Na1 Si1 70.404(10) 42_666 41_665 ?
Si1 Na1 Si1 70.404(10) 42_666 41_665 ?
Ga1 Na1 Si1 40.363(12) 18_554 41_665 ?
Si1 Na1 Si1 40.363(12) 18_554 41_665 ?
Ga1 Na1 Ga1 98.680(9) 17 2_565 ?
Si1 Na1 Ga1 98.680(9) 17 2_565 ?
Ga1 Na1 Ga1 84.414(9) 26 2_565 ?
Si1 Na1 Ga1 84.414(9) 26 2_565 ?
Si1 Na1 Ga1 70.404(10) . 2_565 ?
Ga1 Na1 Ga1 123.276(5) 42_666 2_565 ?
Si1 Na1 Ga1 123.276(5) 42_666 2_565 ?
Ga1 Na1 Ga1 123.276(5) 18_554 2_565 ?
Si1 Na1 Ga1 123.276(5) 18_554 2_565 ?
Si1 Na1 Ga1 161.160(12) 41_665 2_565 ?
Si2 Na2 Si2 180.000(16) . 25 ?
Si2 Na2 Si2 70.5 . 28 ?
Si2 Na2 Si2 109.5 25 28 ?
Si2 Na2 Si2 70.5 . 27 ?
Si2 Na2 Si2 109.5 25 27 ?
Si2 Na2 Si2 109.5 28 27 ?
Si2 Na2 Si2 70.5 . 26 ?
Si2 Na2 Si2 109.5 25 26 ?
Si2 Na2 Si2 109.5 28 26 ?
Si2 Na2 Si2 109.5 27 26 ?
Si2 Na2 Si2 109.5 . 4 ?
Si2 Na2 Si2 70.5 25 4 ?
Si2 Na2 Si2 180.0 28 4 ?
Si2 Na2 Si2 70.5 27 4 ?
Si2 Na2 Si2 70.5 26 4 ?
Si2 Na2 Si2 109.5 . 3 ?
Si2 Na2 Si2 70.5 25 3 ?
Si2 Na2 Si2 70.5 28 3 ?
Si2 Na2 Si2 180.000(8) 27 3 ?
Si2 Na2 Si2 70.5 26 3 ?
Si2 Na2 Si2 109.5 4 3 ?
Si2 Na2 Si2 109.5 . 2 ?
Si2 Na2 Si2 70.5 25 2 ?
Si2 Na2 Si2 70.5 28 2 ?
Si2 Na2 Si2 70.5 27 2 ?
Si2 Na2 Si2 180.0 26 2 ?
Si2 Na2 Si2 109.5 4 2 ?
Si2 Na2 Si2 109.5 3 2 ?
Si2 Na2 Si1 41.829(3) . 5 ?
Si2 Na2 Si1 138.171(3) 25 5 ?
Si2 Na2 Si1 70.499(5) 28 5 ?
Si2 Na2 Si1 41.829(3) 27 5 ?
Si2 Na2 Si1 109.501(5) 26 5 ?
Si2 Na2 Si1 109.501(5) 4 5 ?
Si2 Na2 Si1 138.171(3) 3 5 ?
Si2 Na2 Si1 70.499(5) 2 5 ?
Si2 Na2 Ga1 41.829(3) . 5 ?
Si2 Na2 Ga1 138.171(3) 25 5 ?
Si2 Na2 Ga1 70.499(5) 28 5 ?
Si2 Na2 Ga1 41.829(3) 27 5 ?
Si2 Na2 Ga1 109.501(5) 26 5 ?
Si2 Na2 Ga1 109.501(5) 4 5 ?
Si2 Na2 Ga1 138.171(3) 3 5 ?
Si2 Na2 Ga1 70.499(5) 2 5 ?
Si1 Na2 Ga1 0.000(4) 5 5 ?
Si2 Na2 Ga1 41.829(3) . 9 ?
Si2 Na2 Ga1 138.171(3) 25 9 ?
Si2 Na2 Ga1 109.501(5) 28 9 ?
Si2 Na2 Ga1 70.499(5) 27 9 ?
Si2 Na2 Ga1 41.829(3) 26 9 ?
Si2 Na2 Ga1 70.499(5) 4 9 ?
Si2 Na2 Ga1 109.501(5) 3 9 ?
Si2 Na2 Ga1 138.171(3) 2 9 ?
Si1 Na2 Ga1 70.558(5) 5 9 ?
Ga1 Na2 Ga1 70.558(5) 5 9 ?
Si2 Na2 Si1 41.829(3) . 9 ?
Si2 Na2 Si1 138.171(3) 25 9 ?
Si2 Na2 Si1 109.501(5) 28 9 ?
Si2 Na2 Si1 70.499(5) 27 9 ?
Si2 Na2 Si1 41.829(3) 26 9 ?
Si2 Na2 Si1 70.499(5) 4 9 ?
Si2 Na2 Si1 109.501(5) 3 9 ?
Si2 Na2 Si1 138.171(3) 2 9 ?
Si1 Na2 Si1 70.558(5) 5 9 ?
Ga1 Na2 Si1 70.558(5) 5 9 ?
Ga1 Na2 Si1 0.000(12) 9 9 ?
Si2 Si1 Si2 105.875(19) . 28 ?
Si2 Si1 Ga1 107.037(10) . 26 ?
Si2 Si1 Ga1 107.037(10) 28 26 ?
Si2 Si1 Si1 107.037(10) . 26 ?
Si2 Si1 Si1 107.037(10) 28 26 ?
Ga1 Si1 Si1 0.000(17) 26 26 ?
Si2 Si1 Ga3 105.568(15) . 9 ?
Si2 Si1 Ga3 105.569(15) 28 9 ?
Ga1 Si1 Ga3 124.468(9) 26 9 ?
Si1 Si1 Ga3 124.468(9) 26 9 ?
Si2 Si1 Si3 105.568(15) . 9 ?
Si2 Si1 Si3 105.569(15) 28 9 ?
Ga1 Si1 Si3 124.468(9) 26 9 ?
Si1 Si1 Si3 124.468(9) 26 9 ?
Ga3 Si1 Si3 0.0 9 9 ?
Si2 Si1 Na2 67.185(14) . . ?
Si2 Si1 Na2 67.185(14) 28 . ?
Ga1 Si1 Na2 69.132(6) 26 . ?
Si1 Si1 Na2 69.132(6) 26 . ?
Ga3 Si1 Na2 166.399(15) 9 . ?
Si3 Si1 Na2 166.399(15) 9 . ?
Si2 Si1 Na1 79.258(7) . . ?
Si2 Si1 Na1 174.728(13) 28 . ?
Ga1 Si1 Na1 69.818(6) 26 . ?
Si1 Si1 Na1 69.818(6) 26 . ?
Ga3 Si1 Na1 73.739(7) 9 . ?
Si3 Si1 Na1 73.739(7) 9 . ?
Na2 Si1 Na1 114.567(7) . . ?
Si2 Si1 Na1 174.728(13) . 25_565 ?
Si2 Si1 Na1 79.258(7) 28 25_565 ?
Ga1 Si1 Na1 69.818(6) 26 25_565 ?
Si1 Si1 Na1 69.818(6) 26 25_565 ?
Ga3 Si1 Na1 73.739(7) 9 25_565 ?
Si3 Si1 Na1 73.739(7) 9 25_565 ?
Na2 Si1 Na1 114.567(7) . 25_565 ?
Na1 Si1 Na1 95.586(9) . 25_565 ?
Si2 Si2 Ga1 109.014(14) 14 9 ?
Si2 Si2 Ga1 109.014(14) 14 5 ?
Ga1 Si2 Ga1 109.925(14) 9 5 ?
Si2 Si2 Si1 109.014(14) 14 9 ?
Ga1 Si2 Si1 0.00(2) 9 9 ?
Ga1 Si2 Si1 109.925(14) 5 9 ?
Si2 Si2 Si1 109.014(14) 14 5 ?
Ga1 Si2 Si1 109.925(14) 9 5 ?
Ga1 Si2 Si1 0.000(17) 5 5 ?
Si1 Si2 Si1 109.925(14) 9 5 ?
Si2 Si2 Si1 109.014(14) 14 . ?
Ga1 Si2 Si1 109.925(14) 9 . ?
Ga1 Si2 Si1 109.925(14) 5 . ?
Si1 Si2 Si1 109.925(14) 9 . ?
Si1 Si2 Si1 109.925(14) 5 . ?
Si2 Si2 Na2 180.00(3) 14 . ?
Ga1 Si2 Na2 70.986(14) 9 . ?
Ga1 Si2 Na2 70.986(14) 5 . ?
Si1 Si2 Na2 70.986(14) 9 . ?
Si1 Si2 Na2 70.986(14) 5 . ?
Si1 Si2 Na2 70.986(14) . . ?
Ga1 Si3 Si1 108.681(9) 45_666 5 ?
Ga1 Si3 Ga1 108.681(9) 45_666 5 ?
Si1 Si3 Ga1 0.000(14) 5 5 ?
Ga1 Si3 Si1 0.000(10) 45_666 45_666 ?
Si1 Si3 Si1 108.681(9) 5 45_666 ?
Ga1 Si3 Si1 108.681(9) 5 45_666 ?
Ga1 Si3 Ga1 111.063(17) 45_666 46_656 ?
Si1 Si3 Ga1 108.681(9) 5 46_656 ?
Ga1 Si3 Ga1 108.681(9) 5 46_656 ?
Si1 Si3 Ga1 111.063(17) 45_666 46_656 ?
Ga1 Si3 Si1 111.063(17) 45_666 46_656 ?
Si1 Si3 Si1 108.681(9) 5 46_656 ?
Ga1 Si3 Si1 108.681(9) 5 46_656 ?
Si1 Si3 Si1 111.063(17) 45_666 46_656 ?
Ga1 Si3 Si1 0.000(10) 46_656 46_656 ?
Ga1 Si3 Ga1 108.681(9) 45_666 6_556 ?
Si1 Si3 Ga1 111.063(17) 5 6_556 ?
Ga1 Si3 Ga1 111.063(17) 5 6_556 ?
Si1 Si3 Ga1 108.681(9) 45_666 6_556 ?
Ga1 Si3 Ga1 108.681(9) 46_656 6_556 ?
Si1 Si3 Ga1 108.681(9) 46_656 6_556 ?
Ga1 Si3 Si1 108.681(9) 45_666 6_556 ?
Si1 Si3 Si1 111.063(17) 5 6_556 ?
Ga1 Si3 Si1 111.063(17) 5 6_556 ?
Si1 Si3 Si1 108.681(9) 45_666 6_556 ?
Ga1 Si3 Si1 108.681(9) 46_656 6_556 ?
Si1 Si3 Si1 108.681(9) 46_656 6_556 ?
Ga1 Si3 Si1 0.000(14) 6_556 6_556 ?

_refine_diff_density_max         0.300
_refine_diff_density_min         -0.244
_refine_diff_density_rms         0.055

_shelx_res_file                  
;

TITL 842_500_21_0m_a.res in Pm-3n
REM Old TITL 842_500_21_0m in Pm-3n
 
REM SHELXT solution in Pm-3n
REM R1 0.081,  Rweak 0.000,  Alpha 0.010,  Orientation as input
REM Formula found by SHELXT:  Ga3 Na4 Si20
 
CELL  0.71073  10.3266  10.3266  10.3266   90.000   90.000   90.000
ZERR    1.000   0.0002   0.0002   0.0002    0.000    0.000    0.000
LATT  1
SYMM -X, -Y, Z
SYMM -X, Y, -Z
SYMM X, -Y, -Z
SYMM Z, X, Y
SYMM Z, -X, -Y
SYMM -Z, -X, Y
SYMM -Z, X, -Y
SYMM Y, Z, X
SYMM -Y, Z, -X
SYMM Y, -Z, -X
SYMM -Y, -Z, X
SYMM 1/2+Y, 1/2+X, 1/2-Z
SYMM 1/2-Y, 1/2-X, 1/2-Z
SYMM 1/2+Y, 1/2-X, 1/2+Z
SYMM 1/2-Y, 1/2+X, 1/2+Z
SYMM 1/2+X, 1/2+Z, 1/2-Y
SYMM 1/2-X, 1/2+Z, 1/2+Y
SYMM 1/2-X, 1/2-Z, 1/2-Y
SYMM 1/2+X, 1/2-Z, 1/2+Y
SYMM 1/2+Z, 1/2+Y, 1/2-X
SYMM 1/2+Z, 1/2-Y, 1/2+X
SYMM 1/2-Z, 1/2+Y, 1/2+X
SYMM 1/2-Z, 1/2-Y, 1/2-X
SFAC NA SI GA
UNIT 8 40.30 5.70
 
TEMP 25
L.S. 30
acta
SIZE 0.125 0.177 0.188
shel 30.0 0.77
EXYZ Si1 Ga1
EADP Si1 Ga1
EXYZ Ga3 Si3
EADP GA3 Si3
rem SUMP  6.27 0.001  6.0 2 24.0 3
WGHT    0.016400    0.295000
EXTI    0.006022
FVAR       0.44886   0.73011   0.05523
NA1   1    0.250000    0.500000    0.000000    10.12500    0.04590    0.07868 =
         0.07868    0.00000    0.00000    0.00000
NA2   1    0.000000    0.000000    0.000000    10.04167    0.02346    0.02346 =
         0.02346    0.00000    0.00000    0.00000
SI1   2    0.000000    0.305439    0.116440   -30.50000    0.00827    0.00896 =
         0.00769   -0.00011    0.00000    0.00000
GA1   3    0.000000    0.305439    0.116440    30.50000    0.00827    0.00896 =
         0.00769   -0.00011    0.00000    0.00000
SI2   2    0.183998    0.183998    0.183998    10.33333    0.00750    0.00750 =
         0.00750   -0.00038   -0.00038   -0.00038
SI3   2    0.250000    0.000000    0.500000   -20.12500    0.00891    0.00757 =
         0.00757    0.00000    0.00000    0.00000
GA3   3    0.250000    0.000000    0.500000    20.12500    0.00891    0.00757 =
         0.00757    0.00000    0.00000    0.00000
 
HKLF 4
 
REM  842_500_21_0m_a.res in Pm-3n
REM R1 =  0.0118 for    243 Fo > 4sig(Fo)  and  0.0125 for all    250 data
REM     18 parameters refined using      0 restraints
 
END
 
WGHT      0.0164      0.2949
REM Highest difference peak  0.300,  deepest hole -0.244,  1-sigma level  0.055
Q1    1   0.2500  0.2500  0.2500  10.16667  0.05    0.30
Q2    1   0.0000  0.2716  0.0000  10.25000  0.05    0.24
Q3    1   0.0952  0.2480  0.1366  11.00000  0.05    0.21
Q4    1   0.0000  0.4039  0.1537  10.50000  0.05    0.17
Q5    1   0.2193  0.5000  0.0477  10.50000  0.05    0.16
Q6    1   0.3182  0.0000  0.5000  10.25000  0.05    0.15
Q7    1   0.2424  0.0824  0.5000  10.50000  0.05    0.13
Q8    1   0.3354  0.5000  0.0000  10.25000  0.05    0.12
Q9    1   0.1872  0.0633  0.4039  11.00000  0.05    0.12
Q10   1   0.0000  0.3655  0.0000  10.25000  0.05    0.12
Q11   1   0.0422  0.3831  0.2040  11.00000  0.05    0.11
Q12   1   0.0000  0.2092  0.1261  10.50000  0.05    0.10
Q13   1   0.0809  0.2208  0.0565  11.00000  0.05    0.10
Q14   1   0.0856  0.2300  0.0000  10.50000  0.05    0.07
Q15   1   0.2370  0.4169  0.1313  11.00000  0.05    0.06
Q16   1   0.2315  0.0834  0.2689  11.00000  0.05    0.06
Q17   1   0.4081  0.0000  0.4282  10.50000  0.05    0.05
Q18   1   0.1223  0.5000  0.1214  10.50000  0.05    0.05
Q19   1   0.0000  0.3303  0.1915  10.50000  0.05    0.05
Q20   1   0.1501  0.0969  0.0525  11.00000  0.05    0.04
;
_shelx_res_checksum              33511

_shelx_hkl_file                  
;
   0  -1   0    2.30    0.60
  -1   0  -1    1.10    0.40
   0  -1  -1    2.40    0.60
   0   1   1    1.00    0.40
   1   0   1    1.40    0.50
   1   1   0    1.30    0.40
  -1  -1  -1    0.20    0.30
   1  -1   1    0.20    0.30
   1   1   1    0.00    0.30
   0  -2   0   24.40    1.70
   0   0  -2   23.60    1.60
   0   0   2   28.40    1.60
   0   2   0   28.10    1.90
   0   2  -1 1905.91   33.80
  -1   0  -2 1849.81   35.20
   2   0   1 1964.50   37.20
   1  -2   0 1968.90   37.70
  -1   2   0 1954.70   37.90
  -1  -2  -1  122.79    4.90
  -1  -1  -2  133.49    5.10
   1   2  -1  121.79    3.40
  -1   2   1  121.79    5.40
   1  -1   2  125.49    3.80
   1  -2   1  123.79    4.50
   1  -1  -2  122.09    5.10
   1  -2  -1  122.29    5.40
   1   1   2  123.89    4.90
  -1   1  -2  123.69    4.00
   1   2   1  126.69    5.00
   2   1   1  126.89    4.90
  -2  -2   0  261.57    7.30
  -2   0  -2  254.97    7.90
   0  -2  -2  252.67    8.50
   0   2   2  269.17    8.60
   2   0   2  248.98    7.80
   2   2   0  251.37    7.40
  -2  -2  -1    1.00    0.70
   2   2  -1    0.90    0.50
  -2  -1  -2   -0.10    0.50
   1  -2   2    0.70    0.40
   1  -2   2    0.30    0.30
  -1  -2  -2    0.00    0.60
  -1   2   2    2.10    1.10
   2  -1   2   -0.10    0.40
   1  -2  -2    0.40    0.70
  -1   2  -2    0.40    0.40
   1   2   2    0.60    0.70
  -2   1  -2    0.00    0.40
   2   1   2    0.20    0.50
   2   2   1   -0.10    0.50
  -2  -2  -2 9086.09  236.58
   2   2  -2 9655.43  192.08
  -2   2   2 9999.00  249.88
   2  -2  -2 9399.76  243.08
  -2  -2   2 9367.46  189.88
  -2   2  -2 8883.91  219.38
   2   2   2 8889.61  235.88
   0  -3   0    0.50    0.50
   0   0  -3    0.60    0.40
   0   0   3    0.20    0.40
   0   3   0    0.30    0.60
   0   3   1  311.47    9.80
   1   0   3  300.67    8.30
   3   1   0  309.87    9.20
   0  -3   1  296.87    7.20
   0   3  -1  302.07    8.10
  -1   0  -3  305.47    8.70
   0  -3  -1  284.67   10.70
   2   0   3  729.63   17.10
   3   2   0  759.82   17.50
   0   3   2  735.73   18.80
   0  -3  -2  718.03   18.50
  -2   0  -3  728.33   17.90
   0  -1  -3  316.77    9.40
   0   1  -3  301.27    6.80
  -1   3   0  271.47    9.30
   3   0   1  298.17    9.30
  -1  -3   0  289.07    8.10
   1  -3   0  289.17    9.20
   1   3   0  291.77    8.50
   0   1   3  293.17    9.00
   1   3  -1    0.90    0.60
   1  -3   1    0.60    0.60
  -1  -1  -3    0.20    0.50
  -1   3   1   -0.20    0.60
   1  -1   3    1.80    0.60
  -3  -1  -1   -0.10    0.50
  -1   3  -1   -0.20    0.50
   1   3   1    4.50    1.30
   1  -1  -3    1.60    0.70
  -1   1  -3    0.90    0.50
   3   1   1    0.30    0.60
   1  -3  -1    2.60    1.10
  -1  -3   1    0.60    0.30
   1   1   3    2.40    1.00
   1  -3   2 4032.00   70.69
   1   3   2 3980.50   75.19
  -2  -3   0  725.63   16.60
   0   2   3  740.33   18.60
   0  -2  -3  734.53   18.70
  -3   0  -2  748.13   18.20
   2  -3   0  752.62   19.00
   2   3   0  761.92   17.30
   3   0   2  738.93   17.90
  -1   2   3 3994.10   75.39
  -3  -2  -2    1.70    1.00
   3  -2   2    0.10    0.60
  -2  -3  -2   -0.30    0.40
  -2  -2  -3    0.90    0.80
   2  -3   2    3.90    1.20
   2  -3   2   -0.30    0.40
   2  -2   3    0.40    0.40
   2  -3  -2    0.20    0.80
   2  -2  -3    0.90    1.10
   2   2   3    0.80    0.70
   2   3   2    1.30    0.90
  -2   2  -3    0.60    0.60
   3   2   2    0.60    0.60
  -3  -3   0 1212.98   25.70
  -3   0  -3 1208.78   27.10
   0  -3  -3 1235.48   28.30
   0   3  -3 1186.48   21.60
   0   3  -3 1228.78   21.80
   0   3   3 1208.98   28.20
   3   0   3 1176.18   26.50
   3   3   0 1183.68   26.20
  -3  -3  -1    0.50    0.70
  -3  -1  -3    0.60    0.90
   3   3  -1    0.80    0.70
  -1  -3  -3    1.50    1.10
   3  -1   3    0.40    0.70
  -1   3   3    0.30    0.70
   1  -3  -3    0.40    0.90
   3   1   3    2.40    1.00
  -3   1  -3    3.20    1.20
   3   3   1    1.40    0.90
  -3  -3  -2   68.59    4.80
  -3  -2  -3   67.69    4.90
   3  -2   3   77.19    4.30
   3  -3   2   74.59    4.40
  -2  -3  -3   70.59    5.00
   2  -3   3   64.39    3.60
   2  -3   3   70.79    3.30
   2  -3  -3   71.39    5.40
   2   3   3   66.09    4.90
   3  -3  -2   67.49    5.40
   3   2   3   77.39    5.10
   3   3   2   73.49    4.90
  -3  -3  -3    0.60    1.10
   3  -3   3    0.40    0.70
   3  -3  -3   -0.10    0.90
   3   3   3   -0.40    0.80
  -4   0   0 6088.19  182.48
   0  -4   0 5959.90  177.68
   0   0  -4 6225.48  165.18
   0   0   4 6173.08  164.18
   0   4   0 6260.47  184.58
   4   0   0 6457.65  187.28
   0   4   1 2040.10   42.50
   1   0  -4 2021.10   40.10
   1   0   4 2077.59   39.80
   4   1   0 2057.29   41.70
   0  -4  -1 2041.90   42.00
   0  -4   1 2008.80   38.50
   0   4  -1 2171.28   40.60
  -1   0  -4 2035.50   40.50
   0   4   2  462.45   14.80
   0  -4  -2  465.65   14.60
   2   0   4  500.45   13.20
   4   2   0  466.75   13.60
   0   4  -2  474.05   11.80
  -2   0  -4  488.15   13.70
   0   4  -3  292.17    7.70
   0  -4  -3  287.37   11.50
   0   4   3  267.97   13.20
  -3   0  -4  283.67   10.40
   3   0   4  284.97   10.00
   0   1  -4 2056.49   38.60
  -1  -4   0 2059.79   43.20
  -1   4   0 2050.19   42.60
   0   1   4 1999.70   41.00
   1   4   0 2047.20   41.00
   4   0   1 2130.59   42.40
   1  -4   0 2070.89   41.70
   0  -1  -4 2066.99   44.50
  -1  -4  -1  121.09    5.90
   1  -4   1  114.59    5.20
  -1  -1  -4  116.69    5.90
   1   4  -1  124.69    5.10
   1  -1   4  118.59    4.10
  -1   4   1  116.39    6.50
   1  -4  -1  122.79    6.50
   1   1   4  118.09    5.70
  -1  -4   1  115.49    4.00
  -1   1  -4  115.79    4.90
   1   4   1  118.39    6.10
  -1   4  -1  111.89    5.80
   4   1   1  125.09    7.20
  -1  -4  -2 1801.72   38.20
   2  -1   4 1805.52   34.90
  -2  -1  -4 1653.13   37.20
   1   4  -2 1796.62   33.60
  -4  -2  -1 1825.02   37.60
   1  -4   2 1728.63   33.30
  -1   4   2 1718.73   39.10
   2   1   4 1796.02   37.20
   1  -4  -2 1793.12   39.20
   2  -1  -4 1754.12   37.50
  -1   4  -2 1793.72   36.20
   1   4   2 1808.72   38.50
   1   4  -3   65.69    2.50
   3  -1   4   71.99    4.30
  -1  -4  -3   62.99    5.00
  -1   4   3   75.19    5.70
  -4  -3  -1   69.59    4.80
   4   3  -1   62.49    4.10
  -3  -1  -4   63.29    4.80
   3   1   4   59.49    4.50
   1   4   3   58.49    4.80
  -3   1  -4   51.29    4.10
   1  -4  -3   60.99    5.20
  -2  -4   0  467.65   12.50
   0   2   4  498.05   14.60
   2   4   0  453.45   13.10
   0   2  -4  484.75   10.00
   2  -4   0  503.25   15.00
   2   4  -1 1814.82   35.60
  -1  -2  -4 1816.92   38.60
  -2  -4  -1 1749.12   37.20
  -4  -1  -2 1748.82   38.10
   2  -4   1 1765.62   37.60
   4  -1   2 1781.02   38.10
  -1   2   4 1845.52   38.70
   2  -4  -1 1854.01   39.90
  -1   2  -4 1843.02   34.40
   1  -2  -4 1827.62   39.10
  -2  -4   1 1709.93   33.50
   4   1   2 1770.52   38.10
   1   2   4 1814.22   38.30
  -2  -4  -2   35.70    3.50
   2  -2   4   32.50    2.20
   2   4  -2   29.20    2.20
  -4  -2  -2   32.10    3.40
   4  -2   2   28.90    3.10
  -2  -2  -4   30.10    3.40
   2  -2  -4   30.00    3.50
  -2   2  -4   29.70    2.70
   2   4   2   29.60    3.80
   2   2   4   31.20    3.40
   2  -4  -2   34.60    3.90
   2  -4   3 1646.24   33.50
  -4  -3  -2 1748.82   38.30
  -3  -2  -4 1776.12   39.00
  -2  -4  -3 1740.03   38.80
   3  -2   4 1763.22   35.30
   2  -4   3 1715.73   32.90
   2   4  -3 1750.92   31.70
   2  -4  -3 1743.13   40.40
   3  -2  -4 1759.92   39.50
   3   2   4 1719.13   38.60
   2   4   3 1682.13   38.70
   4   3   2 1728.43   38.30
  -3   2  -4 1716.23   36.60
   0  -3  -4  291.77   11.50
   0   3  -4  287.37    5.90
   0   3   4  289.07   11.40
  -3  -4   0  291.67    9.50
   4   0   3  286.57   10.60
   3  -4   0  289.67   11.60
  -4   0  -3  288.77   10.90
  -1   3   4   68.49    5.20
  -1  -3  -4   69.29    5.20
  -3  -4  -1   60.69    4.40
   3   4  -1   64.89    4.00
   3  -4   1   65.59    5.00
  -4  -1  -3   65.99    5.00
   3   4   1   67.99    4.90
  -4   1  -3   64.79    4.70
  -1   3  -4   64.89    3.20
   3  -4  -1   68.29    5.50
   1  -3  -4   60.89    5.00
   1   3   4   60.49    4.90
   4  -2   3 1699.73   36.50
  -2  -3  -4 1777.92   39.10
  -3  -4  -2 1720.13   37.90
   3  -4   2 1699.03   37.40
   3   4  -2 1741.03   34.10
   2  -3   4 1764.32   31.80
   2  -3   4 1694.23   32.20
   2   3   4 1676.33   38.20
   3  -4  -2 1730.03   40.40
   2  -3  -4 1690.43   39.60
  -2   3  -4 1762.72   35.00
   3   4   2 1670.13   37.90
   4   2   3 1693.13   38.10
  -4  -3  -3 3872.21   77.39
   4  -3   3 4078.09   75.19
  -3  -4  -3 4046.10   77.99
  -3  -3  -4 3932.61   77.89
   3  -4   3 3945.81   73.09
   3  -3   4 4052.79   72.59
   3   4  -3 4025.10   70.99
   3  -4   3 3723.33   74.49
   3  -3  -4 3970.10   79.49
   3   3   4 3848.11   77.39
   3  -4  -3 3992.70   80.09
   3   4   3 3769.42   77.19
   4   3   3 3947.00   77.59
  -4   0  -4 1275.57   30.50
   0  -4  -4 1293.47   32.00
   0   4  -4 1285.67   23.90
   0   4  -4 1269.87   24.40
   0   4   4 1254.47   31.80
   4   0   4 1267.47   29.80
   4   4   0 1286.17   29.90
  -4  -4  -1    0.60    0.80
  -4  -1  -4    0.40    1.00
   4  -1   4    0.50    0.50
  -1  -4  -4   -0.20    1.00
  -1   4   4    0.00    1.00
   4   4  -1    0.40    0.70
   1  -4  -4    0.40    1.10
   1   4   4    1.40    1.00
  -4   1  -4    1.50    1.00
   4   1   4   -1.20    1.00
   4   4   1    0.00    0.80
  -4  -4  -2 1741.03   39.10
  -4  -2  -4 1745.43   40.10
   4   4  -2 1724.23   36.10
  -2  -4  -4 1777.12   40.80
   4  -2   4 1786.02   37.50
   2  -4  -4 1743.43   41.70
   4  -4  -2 1833.72   42.50
   2   4   4 1702.23   40.10
   4   2   4 1812.82   39.90
   4   4   2 1727.43   39.70
  -4  -4  -3    0.70    1.30
   4  -3   4    1.00    0.70
  -4  -3  -4    2.30    1.40
   4   4  -3    0.50    0.70
  -3  -4  -4   -0.90    0.80
   4  -4   3    0.60    0.60
   3  -4   4   -0.70    0.60
   3  -4   4    0.30    0.80
   4  -4  -3    0.10    1.20
   3  -4  -4    0.10    1.20
   4  -3  -4    1.50    1.40
  -4  -4  -4 1874.81   43.40
   4  -4   4 1815.52   38.30
   4  -4  -4 1823.92   45.00
   0  -5   0    3.40    1.30
   0   0  -5    0.30    0.80
   0   5   0    1.40    0.70
   0   5   1  660.53   25.10
   1   0  -5  651.33   16.70
   1   0   5  642.94   15.80
   5   1   0  620.14   19.60
  -1   0  -5  666.13   17.10
   0  -5  -1  645.74   17.90
   0  -5   1  608.24   15.00
   0   5  -1  632.94   17.00
   5   2   0    3.00    1.50
   0   5   2    3.90    1.50
   2   0  -5    4.30    1.30
   2   0   5    5.20    1.40
   0  -5  -2    3.40    1.60
   0   5  -2    4.60    1.30
  -2   0  -5    3.70    1.40
   3   0   5 7456.75  131.69
   5   3   0 7203.78  132.59
   0   5  -3 7234.48  128.79
   0   5   3 7077.29  135.49
  -4   0  -5 1231.28   30.60
   4   0   5 1250.17   30.10
   0   5  -4 1218.08   25.50
   0  -5  -4 1231.78   32.40
   5   4   0 1267.47   30.20
   1  -5   0  628.34   17.40
   0  -1  -5  650.93   17.70
   0   1   5  682.23   17.20
  -1  -5   0  627.64   16.20
   1   5   0  624.64   19.50
   5   0   1  642.64   18.30
   0   1  -5  640.74   15.30
  -1   5   0  626.94   18.50
   1   1  -5    0.60    0.60
   1  -5   1    0.60    0.80
   1  -1   5    1.10    0.60
  -1  -5  -1   -0.10    0.60
  -1  -1  -5    5.30    1.70
   1   5  -1    0.80    0.80
  -1   5   1    0.40    1.00
  -1  -5   1   -0.30    0.40
   1   1   5    2.00    1.10
   1  -1  -5    1.20    1.00
   1  -5  -1    0.70    0.90
   5   1   1   -1.10    0.70
  -1   1  -5    0.20    0.60
   1   5  -2   20.80    2.20
   1  -5   2   23.40    2.00
  -1   5   2   20.20    3.60
   2  -1   5   23.20    2.30
  -2  -1  -5   20.50    2.90
  -1  -5  -2   19.90    3.30
   5   2   1   24.60    3.20
  -2   1  -5   26.10    2.80
   2   1   5   20.40    2.70
   1  -5  -2   23.50    3.80
  -1   5  -2   21.90    2.70
   2  -1  -5   16.40    2.80
   1   5   2   26.30    3.40
  -3  -1  -5 1847.92   40.90
   1   5  -3 1830.32   35.10
   3  -1   5 1876.71   37.90
  -1  -5  -3 1845.72   41.60
  -1   5   3 1749.92   42.40
   5   3  -1 1823.52   39.30
   1   5   3 1770.52   41.60
  -3   1  -5 1811.92   39.30
   1  -5  -3 1862.71   42.70
   3   1   5 1829.62   39.70
  -1   5  -3 1808.12   38.10
   5   3   1 1854.61   40.60
   1   5  -4    8.60    1.10
   5   4  -1   11.00    2.50
  -1  -5  -4    9.70    2.70
   4  -1   5   10.40    2.20
  -4  -1  -5    9.00    2.50
  -5  -4  -1    7.10    2.10
   1  -5  -4   11.30    3.00
   4   1   5   11.10    2.40
  -4   1  -5   11.70    2.60
   2  -5   0    2.50    1.40
   2   5   0    3.60    1.40
   0   2   5    3.10    1.40
   0   2  -5    4.20    0.90
  -2  -5   0    4.50    1.30
   0  -2  -5    4.90    1.60
   5   0   2    3.40    1.30
   5  -1   2   17.80    3.00
   2   5  -1   19.40    2.30
   2  -5   1   22.60    2.90
  -1  -2  -5   26.20    3.40
  -2  -5  -1   19.50    2.70
  -2  -5   1   22.10    1.90
   1  -2  -5   18.70    3.20
   5   1   2   24.60    3.20
  -1   2  -5   22.50    2.20
   2   5   1   17.60    2.90
   2  -5  -1   22.60    3.70
  -2   5   2   -0.30    1.00
  -5  -2  -2    1.80    1.30
   2  -5   2    0.00    0.60
   5  -2   2   -0.90    0.80
   2   5  -2    1.10    0.80
   2  -2   5    0.20    0.50
  -2  -2  -5    2.00    1.50
  -2  -5  -2    0.70    1.00
   2   2   5   -0.50    0.80
   2  -2  -5    1.40    1.10
  -2   2  -5    0.30    0.70
   5   2   2    0.70    1.10
   2   5   2   -0.40    1.10
   2  -5  -2    0.40    1.10
   2  -5   3 4470.85   83.49
  -2  -5  -3 4617.14   90.49
  -5  -3  -2 4690.33   89.99
   2   5  -3 4608.04   83.19
   2  -5   3 4622.44   82.99
  -3  -2  -5 4620.64   90.49
   5  -3   2 4577.84   89.19
   3  -2   5 4977.10   85.59
   3  -2  -5 4727.53   91.19
   3   2   5 4669.13   89.89
  -3   2  -5 4640.04   87.59
   2  -5  -3 4634.94   92.49
  -5  -4  -2   32.80    4.00
  -2  -5  -4   35.50    4.50
   2   5  -4   34.10    1.90
  -4  -2  -5   32.90    4.10
   4  -2   5   34.70    3.40
   5   4  -2   33.70    3.50
   2  -5  -4   26.50    4.60
  -4   2  -5   33.60    3.90
  -3  -5   0 7014.60  128.19
   0   3   5 7268.57  137.69
  -3  -5  -1 1837.72   39.10
  -5  -1  -3 1879.21   41.20
   5  -1   3 1828.62   40.10
   3   5  -1 1811.22   37.90
  -1  -3  -5 1737.83   41.00
   3  -5   1 1794.92   40.60
   5   1   3 1733.13   40.20
  -1   3  -5 1854.41   35.30
   1   3   5 1804.62   40.90
   1  -3  -5 1839.42   42.00
   3   5   1 1773.62   39.80
   3  -5  -1 1872.21   42.60
  -5  -2  -3 4737.43   89.59
   3   5  -2 4625.94   84.19
  -3  -5  -2 4464.75   87.89
   5  -2   3 4657.83   87.89
  -2  -3  -5 4537.65   89.59
   3  -5   2 4393.36   86.89
   3   5   2 4596.74   92.69
   2   3   5 4595.94   89.29
  -2   3  -5 4503.15   84.59
   2  -3  -5 4587.54   90.59
   3  -5  -2 4633.24   91.59
  -5  -3  -3    0.40    1.20
   5  -3   3    0.10    0.90
   3  -5   3   -0.10    0.70
   3  -3   5    1.00    0.80
   3   5  -3   -0.30    0.60
  -3  -3  -5    1.70    1.30
  -3  -5  -3    0.40    1.00
   3  -5   3   -1.50    0.70
   3  -5  -3    2.40    2.10
   3  -3  -5    0.10    1.40
  -3   3  -5    2.40    1.30
   3   5  -4  173.28    5.70
  -3  -5  -4  160.68    9.50
   3  -5   4  176.78    9.20
   3  -5   4  165.98    6.10
   4  -3   5  176.88    7.50
   5  -4   3  169.48    8.50
   5   4  -3  174.88    7.60
  -4  -3  -5  171.38    9.90
  -5  -4  -3  191.68   10.00
   5  -4  -3  172.78   10.60
   3  -5  -4  180.38   10.80
   4  -3  -5  170.28   10.20
   4  -5   0 1216.88   32.20
   0   4   5 1165.58   31.20
   5   0   4 1231.98   30.10
  -5   0  -4 1258.27   31.00
   4   5   0 1222.88   29.30
  -4  -5   0 1138.69   27.20
   0  -4  -5 1237.88   32.10
   0   4  -5 1239.28   23.00
   5  -1   4   12.00    2.50
   4   5  -1   10.90    2.40
  -5  -1  -4    8.40    2.60
   4  -5   1   13.70    3.30
  -4  -5  -1   13.90    2.60
  -1  -4  -5    7.20    2.40
  -1   4   5   13.00    3.00
  -1   4  -5   12.40    1.70
   1  -4  -5   11.20    2.90
   5   1   4   11.60    2.80
  -5   1  -4    9.60    2.60
   1   4   5   11.00    3.30
   4  -5  -1    9.20    2.90
   5  -2   4   33.00    3.80
  -5  -2  -4   36.70    4.40
   4  -5   2   29.40    3.80
   4   5  -2   33.50    3.20
  -2  -4  -5   37.60    4.70
  -4  -5  -2   35.50    4.10
   4  -5  -2   36.30    4.90
   2  -4  -5   31.20    4.40
  -5  -3  -4  169.28    9.60
  -4  -5  -3  181.38    9.70
  -3  -4  -5  144.29    9.20
   4  -5   3  162.48    8.70
   4   5  -3  175.48    7.10
   5  -3   4  182.98    8.60
   3  -4   5  187.38    6.20
   3  -4   5  181.18    6.10
   4  -5   3  178.58   11.30
   4  -5  -3  162.98   10.40
   3  -4  -5  188.08   11.00
  -5  -4  -4    1.90    1.50
  -4  -5  -4    0.60    1.40
  -4  -4  -5   -0.60    1.00
   4   5  -4   -0.90    0.70
   4  -4   5    0.60    0.70
   5  -4   4    2.40    2.00
   4  -5   4    0.00    0.80
   4  -5   4   -0.40    0.90
   4  -4  -5   -1.00    1.30
   5  -4  -4   -0.20    1.40
   4  -5  -4    1.00    2.00
  -5   0  -5    0.60    1.50
   0  -5  -5    0.30    1.10
   5  -5   0    1.40    1.70
   5   0   5    0.50    1.10
  -5  -5  -1    0.00    0.90
  -5  -1  -5    0.80    1.30
   5   5  -1    0.20    1.10
  -1  -5  -5    0.20    1.50
   5  -1   5    1.30    1.30
   5  -5  -1   -0.50    0.70
   1  -5  -5    0.00    1.00
  -5   1  -5   -1.00    0.90
  -5  -5  -2 1078.99   28.40
  -5  -2  -5 1064.49   29.60
   5   5  -2 1058.99   26.20
  -2  -5  -5 1077.39   30.40
   5  -2   5 1084.89   27.10
   5  -5  -2 1118.59   32.30
   2  -5  -5 1040.10   30.90
  -5  -3  -5    0.00    1.40
  -3  -5  -5   -0.10    1.10
   5   5  -3   -1.00    0.90
   5  -5   3    0.30    1.10
   5  -5  -3    0.80    1.70
   5  -3  -5    0.30    1.20
   3  -5  -5    1.50    1.70
  -5  -5  -4  795.92   29.30
  -5  -4  -5  790.42   25.50
   5   5  -4  772.72   19.90
  -4  -5  -5  812.42   25.70
   4  -5   5  817.42   19.00
   4  -5   5  790.32   19.90
   5  -4   5  808.32   21.40
   5  -5  -4  774.22   27.80
   5  -4  -5  818.92   27.00
  -5  -5  -5    1.50    1.70
   5  -5   5   -1.20    1.20
   5  -5  -5    1.80    1.80
   0   6   0 9534.55  173.18
  -1   0  -6 1839.22   43.40
   0  -6  -1 2194.08   45.80
   0  -6   1 2076.49   41.90
   0   6  -1 2096.69   48.40
   0   6   1 2197.58   47.50
   1   0  -6 2216.88   44.40
   1   0   6 2198.58   42.50
   6   1   0 2190.28   46.60
   0   6  -2 2084.89   44.10
   2   0  -6 2145.49   44.20
   2   0   6 2127.89   43.10
   0  -6   2 2054.09   38.00
  -2   0  -6 2109.59   44.90
   0  -6  -2 2081.19   46.40
  -3   0  -6  170.48    8.90
   0  -6  -3  179.38    9.90
   0   6  -3  183.98    7.80
   0   6  -4    4.30    1.10
   4   0   6    1.20    1.40
   0  -6  -4    2.30    1.70
  -4   0  -6    4.20    1.90
   0   6  -5 1932.41   38.30
  -5   0  -6 1904.31   44.80
   0  -6  -5 1827.32   46.50
   1  -6   0 2126.59   45.70
   1   6   0 2175.08   46.50
   0   1  -6 2220.28   43.50
  -1   6   0 2167.58   48.00
   0   1   6 2215.38   44.80
  -1  -6   0 2065.59   43.90
   0  -1  -6 2244.58   46.60
   1   1  -6 1513.75   30.70
   1  -6   1 1386.66   31.10
   1   6  -1 1419.76   32.30
  -1  -1  -6 1432.66   33.50
  -1  -6  -1 1417.96   32.90
  -1   6   1 1426.76   35.50
  -1   6  -1 1418.16   34.10
  -1   1  -6 1464.45   31.40
   1  -1  -6 1469.05   33.60
  -1  -6   1 1369.16   29.00
   1  -6  -1 1446.76   34.20
   1   6   1 1373.06   34.10
   1   1   6 1460.75   32.40
   6   2  -1  218.98   10.00
  -2  -1  -6  218.68   10.20
   2   1  -6  218.78    8.30
   1   6  -2  224.48    9.70
  -1  -6  -2  233.28   10.50
   2  -1   6  230.88    7.90
   2  -1  -6  237.08   10.40
   1  -6  -2  224.88   10.90
  -2   1  -6  222.68    9.20
  -1   6  -2  238.88   11.70
   1   6  -3  332.87   10.30
  -1  -6  -3  347.57   14.00
   3  -1   6  330.57   10.90
  -3  -1  -6  343.67   13.50
   6   3  -1  298.07   13.70
   1  -6  -3  301.57   13.70
  -1   6  -3  316.47   11.80
   3  -1  -6  316.27   12.70
   3   1   6  319.37   12.30
  -3   1  -6  326.47   12.30
  -4  -1  -6   82.49    6.60
  -1  -6  -4   93.29    7.40
   1   6  -4   81.29    4.20
   4  -1   6   78.99    5.50
   1  -6  -4   85.09    7.40
   4   1   6   82.09    6.00
  -4   1  -6   73.59    6.00
   5  -1   6 1033.80   27.00
  -1  -6  -5 1049.40   34.10
  -5  -1  -6 1053.99   29.70
   1   6  -5 1048.90   21.80
  -5   1  -6 1029.30   28.80
   1  -6  -5 1037.00   32.20
  -2   6   0 2089.59   47.60
  -2  -6   0 1961.90   42.10
   0  -2  -6 2172.08   46.50
   0   2  -6 2124.59   40.50
   2  -6   0 2056.39   45.50
   2   6   0 2067.89   44.60
  -1  -2  -6  228.28   10.70
  -2  -6  -1  217.78    9.50
   2  -6   1  218.28    9.50
   1   2  -6  229.88    7.30
  -1   2  -6  231.48    8.20
   1   2   6  238.58   10.20
   2  -6  -1  233.48   11.00
   2   6   1  220.08   10.20
   1  -2  -6  227.88   10.70
  -2  -6  -2  600.64   18.70
   2  -6   2  584.34   16.00
  -2  -2  -6  589.94   19.20
   2  -2  -6  606.24   19.50
   2   2   6  567.04   18.10
  -2   2  -6  609.74   16.60
   2  -6  -2  599.54   20.20
  -3  -2  -6    1.90    1.60
   3  -2   6    1.50    0.90
  -2  -6  -3   -0.30    1.20
   2  -6   3    5.10    1.10
   2  -6   3    5.00    1.10
   2   6  -3    4.60    1.40
   6   3  -2    1.90    1.10
  -3   2  -6    0.60    1.20
   3   2   6    1.60    0.90
   2  -6  -3    3.50    1.90
   3  -2  -6    3.40    1.80
   2   6  -4    4.70    1.30
  -4  -2  -6    7.60    2.70
   6   4  -2    4.30    2.10
  -2  -6  -4    4.70    2.10
   4  -2   6    6.20    1.70
  -6  -4  -2    7.80    2.40
   4  -2  -6    7.30    2.50
  -4   2  -6    6.10    2.10
   2  -6  -4    5.80    2.30
   5  -2   6  267.87   11.10
  -6  -5  -2  273.67   12.60
  -5  -2  -6  296.67   14.00
  -2  -6  -5  288.47   14.70
   2   6  -5  285.87    7.60
   6  -5  -2  275.87   15.20
   2  -6  -5  288.77   15.30
  -5   2  -6  278.77   12.70
   0  -3  -6  172.98    9.70
   3   6   0  168.18    8.50
  -3  -6   0  169.08    7.50
   3  -6   0  173.78    9.60
   0   3   6  182.48    9.60
   0   3  -6  169.48    5.60
   3   6  -1  310.87   11.50
   1   3  -6  334.77    7.60
  -1  -3  -6  321.07   13.70
  -3  -6  -1  332.97   12.10
  -1   3   6  328.07   13.50
   3  -6   1  322.37   12.90
   1  -3  -6  308.27   13.70
   1   3   6  313.37   13.20
   3  -6  -1  334.07   14.30
  -1   3  -6  326.17    9.80
  -2  -3  -6    2.90    1.70
  -6  -2  -3    2.80    1.60
   3   6  -2    3.20    1.30
   3  -6   2    4.50    1.90
  -3  -6  -2    2.90    1.70
   2  -3  -6    3.00    2.00
   3  -6  -2    4.30    2.10
   2   3   6    2.10    1.60
  -2   3  -6    3.00    1.40
   3  -6   3  756.62   19.90
   3   6  -3  776.02   19.00
  -3  -3  -6  798.62   24.50
   3  -6   3  814.22   19.30
  -6  -3  -3  786.92   23.80
   3  -3   6  803.42   17.60
  -3  -6  -3  780.82   23.60
  -3   3  -6  791.32   21.20
   3  -6  -3  761.22   25.30
   3  -3  -6  784.62   24.90
  -4  -3  -6  667.23   22.30
   3  -6   4  675.63   15.10
  -3  -6  -4  632.84   21.70
   6   4  -3  647.84   18.90
   3   6  -4  660.33   15.80
   4  -3   6  666.63   17.10
  -6  -4  -3  681.53   21.90
  -4   3  -6  691.93   20.20
   3  -6  -4  601.44   22.80
   4  -3  -6  614.74   22.20
  -3  -6  -5  595.04   21.50
  -6  -5  -3  547.75   23.50
   5  -3   6  574.34   17.00
   3   6  -5  577.44   13.30
  -5  -3  -6  585.84   21.20
   3  -6  -5  552.04   22.00
   6  -5  -3  532.55   22.00
   5  -3  -6  560.44   21.30
  -4  -6   0    0.60    1.00
   0  -4  -6    1.10    1.40
   4  -6   0    0.30    1.60
   0   4  -6    1.10    0.60
  -6  -1  -4   82.59    6.80
   4   6  -1   90.59    6.00
  -4  -6  -1   83.79    5.90
  -1  -4  -6   79.29    6.90
   4  -6   1   81.99    6.80
  -1   4  -6   88.39    4.50
   1  -4  -6   83.39    7.20
   4  -6  -1   82.89    7.30
   4   6  -2    5.30    1.70
  -6  -2  -4    4.90    2.30
   4  -6   2    4.60    2.00
  -2  -4  -6   10.60    3.20
  -4  -6  -2    5.80    2.30
   4  -6  -2    5.10    2.30
  -2   4  -6    7.70    1.90
   2  -4  -6    5.90    2.60
  -3  -4  -6  647.94   22.30
  -6  -3  -4  697.63   22.50
   4   6  -3  595.54   17.80
  -4  -6  -3  662.43   21.40
   4  -6   3  639.44   24.40
   4  -6   3  636.34   19.50
   4  -6  -3  653.03   23.70
   3  -4  -6  664.03   23.10
   4  -6   4   -0.40    1.00
  -4  -4  -6    0.50    1.40
  -6  -4  -4    0.60    1.60
   4  -6   4    2.30    0.80
   4  -4   6    0.60    0.80
  -4  -6  -4    0.30    1.30
   4  -4   6    1.40    0.80
   4  -6  -4   -0.90    1.80
   4  -4  -6   -0.80    1.40
  -5  -4  -6  114.89    9.10
   6   5  -4  105.79    6.50
   6  -5   4  132.39   10.80
   4  -6   5  112.09    4.90
   5  -4   6  114.39    6.20
  -6  -5  -4  113.79    8.70
   4  -6   5  110.09    5.20
   4   6  -5  113.29    5.20
  -4  -6  -5  110.39    8.90
   4  -6  -5  118.09    9.70
   5  -4  -6  122.19    9.90
   6  -5  -4  106.69    9.30
  -6   0  -5 1943.41   46.00
   5  -6   0 1931.61   47.80
   0  -5  -6 1920.51   47.60
   0   5  -6 1928.01   36.40
  -5  -6  -1 1062.29   27.50
  -1  -5  -6 1077.49   31.30
  -6  -1  -5 1015.40   29.70
   5  -6   1 1076.49   31.00
   5  -6  -1 1080.29   32.20
   1  -5  -6 1047.50   31.30
  -2  -5  -6  288.37   17.20
  -6  -2  -5  284.07   16.40
   5  -6   2  292.57   13.70
  -5  -6  -2  286.67   12.70
   5  -6  -2  257.77   17.10
   2  -5  -6  294.97   15.40
   6  -3   5  562.44   18.60
   5  -6   3  550.54   19.40
  -5  -6  -3  586.64   22.70
  -3  -5  -6  568.24   21.30
   5   6  -3  561.64   16.80
   5  -6   3  579.24   17.80
  -6  -3  -5  538.75   20.50
   3  -5  -6  563.44   22.00
   5  -6  -3  552.14   22.20
   5  -6   4  114.29    7.60
   5  -6   4  116.49    8.90
   5   6  -4  119.79    6.40
   4  -5   6  119.59    4.20
   4  -5   6  115.69    4.40
   6  -4   5  113.49    7.30
  -6  -4  -5  112.99    9.00
  -5  -6  -4  119.79    9.00
  -4  -5  -6  100.49    8.70
   6  -4  -5  123.49    9.90
   4  -5  -6  107.49    9.30
   5  -6  -4  116.29    9.90
  -6  -5  -5 3381.46   74.59
   5  -5   6 3443.86   64.99
   5  -5   6 3442.96   66.69
  -5  -6  -5 3468.05   74.99
   6  -5   5 3426.96   68.59
  -5  -5  -6 3382.26   75.19
   5  -6   5 3323.87   65.39
   5  -6   5 3401.96   67.59
   5  -6  -5 3314.97   77.49
   6  -5  -5 3325.17   77.29
   5  -5  -6 3313.97   76.79
  -6   0  -6  363.36   18.80
   0  -6  -6  336.07   16.30
   6  -6   0  368.06   17.30
  -6  -1  -6   -0.80    1.30
  -1  -6  -6    0.60    1.60
   1   6  -6    0.10    0.70
   6  -6   1   -0.80    1.30
   6  -6  -1    1.20    2.00
  -6   1  -6    0.50    1.50
   1  -6  -6    0.90    1.40
  -6  -6  -2 2991.30   63.39
  -6  -2  -6 2899.21   65.69
  -2  -6  -6 2907.31   66.69
   6  -6   2 2934.11   66.09
   6  -6  -2 2979.60   68.89
   2  -6  -6 2889.91   67.79
  -6  -6  -3   -1.50    1.10
   6  -3   6   -0.20    1.40
  -6  -3  -6   -2.10    1.20
  -3  -6  -6    0.20    1.70
   6  -6   3   -2.60    1.00
   3   6  -6   -0.70    0.60
   3  -6  -6    3.90    2.60
   6  -6  -3   -0.90    1.80
   6  -3  -6    4.90    2.20
  -6  -6  -4  817.32   26.60
  -6  -4  -6  755.32   26.50
  -4  -6  -6  753.02   26.90
   6  -6   4  783.92   25.60
   6  -4   6  763.12   21.90
   4   6  -6  778.12   17.40
   6  -6   4  773.32   24.60
   6  -6  -4  765.32   28.50
   6  -4  -6  774.02   27.80
   4  -6  -6  763.62   28.00
  -6  -6  -5   -0.20    1.80
   6  -5   6   -1.40    2.20
  -6  -5  -6    1.60    2.40
  -5  -6  -6    1.70    2.30
   6   6  -5    0.80    1.40
   5  -6   6    0.40    0.90
   5  -6   6   -0.50    0.80
   5   6  -6   -1.70    1.00
   6  -6   5    2.30    1.60
   6  -6   5   -1.20    1.50
   6  -6  -5    1.00    2.50
   6  -5  -6    1.50    2.10
   5  -6  -6    1.30    2.20
  -6  -6  -6  458.55   20.40
   6   6  -6  402.26   13.80
   6  -6   6  422.46   15.20
   6  -6   6  499.55   20.30
   6  -6  -6  429.06   21.20
   0  -7   0   -1.00    0.70
   0   0  -7   -0.20    0.80
   1   0  -7   64.59    5.00
   1   0   7   59.99    4.00
  -1   0  -7   68.99    5.30
   0  -7  -1   63.39    5.40
   0  -7   1   54.09    3.90
   0   7  -1   56.79    5.30
   2   0   7  173.18    7.80
   2   0  -7  153.08    8.20
   0  -7   2  160.58    5.10
   0   7  -2  155.68    8.30
   0  -7  -2  151.88    9.10
  -2   0  -7  164.38    8.70
   3   0   7  320.17   13.70
  -3   0  -7  304.97   12.90
   0  -7  -3  297.17   13.80
   3   0  -7  290.57   12.00
   0   7  -3  293.57   11.60
  -4   0  -7    7.00    2.50
   4   0   7    5.80    2.00
   0   7  -4    6.60    1.90
   0  -7  -5 1639.54   44.00
  -5   0  -7 1711.13   42.50
   0   7  -5 1709.53   36.70
  -6   0  -7  496.55   19.70
   0  -7  -6  459.15   20.30
   7  -6   0  467.15   20.90
  -1  -7   0   58.89    4.60
   1  -7   0   62.99    5.20
   0  -1  -7   67.19    5.70
   0   1  -7   57.19    4.50
   1  -7   1    0.30    0.70
   1   7  -1    4.10    1.50
  -1  -7  -1   -0.70    1.10
   1   1  -7    0.40    0.90
  -1  -1  -7    3.40    1.70
  -1   1  -7    0.20    0.90
  -1  -7   1    0.80    0.80
   1  -7  -1   -0.20    1.20
   1  -1  -7    1.10    1.40
   1   1   7    0.90    1.00
  -1  -7  -2  298.27   12.70
   2  -1   7  298.17    9.10
   2   1  -7  306.27   10.90
   1  -7   2  268.37    8.80
  -2  -1  -7  276.37   12.40
   1   7  -2  278.47   11.10
   1  -7  -2  293.57   13.40
   2  -1  -7  277.07   12.20
   2   1   7  305.97   11.70
  -1   7  -2  285.47   12.40
  -2   1  -7  283.17   11.40
   3   1  -7  145.79    7.50
  -3  -1  -7  152.38    9.10
  -1  -7  -3  138.89    9.10
   3  -1   7  149.69    7.00
   1   7  -3  144.99    7.30
   3  -1  -7  161.18    9.10
  -1   7  -3  151.78    8.50
   1  -7  -3  145.39    9.70
   3   1   7  148.59    8.20
  -3   1  -7  151.08    8.50
  -4  -1  -7   60.89    6.20
  -1  -7  -4   48.30   10.70
   4  -1   7   52.79    4.60
   1  -7  -4   50.79    6.40
   4   1   7   59.59    6.20
  -4   1  -7   55.99    5.50
   4  -1  -7   50.19    5.50
   5  -1   7  486.45   16.50
   1   7  -5  483.05   13.80
  -1  -7  -5  507.35   20.20
  -5  -1  -7  493.55   19.50
   1  -7  -5  501.75   20.60
  -5   1  -7  493.65   18.50
  -6  -1  -7  476.65   19.50
  -1  -7  -6  475.35   20.30
   1   7  -6  464.95   12.80
   1  -7  -6  454.65   20.40
   7  -6  -1  503.55   21.80
  -6   1  -7  434.66   18.40
   0   2   7  157.08    8.50
  -2  -7   0  154.98    7.40
   0  -2  -7  150.98    9.10
   2  -7   0  173.08    9.20
   0   2  -7  163.28    6.90
   1   2  -7  291.47    9.50
  -1  -2  -7  303.57   13.30
  -2  -7  -1  282.37   11.60
   2   7  -1  282.27   11.60
   2  -7   1  271.97   11.20
   1  -2  -7  291.67   13.00
  -1   2  -7  291.57   10.30
  -2  -7   1  280.67    8.90
   1   2   7  312.27   14.30
   2  -7  -1  294.07   13.30
  -2  -7  -2    0.90    1.30
  -2  -2  -7    0.20    1.20
   2  -7   2    0.50    0.80
   2   7  -2    0.90    1.00
   2   2  -7    1.20    1.10
   2  -7  -2    3.40    2.10
   2   2   7    1.30    0.80
   2  -2  -7   -0.90    1.10
  -2   2  -7   -0.40    1.00
   2   7  -3  245.38    9.70
  -2  -7  -3  231.78   11.90
   2  -7   3  222.48    8.70
  -3  -2  -7  241.98   12.30
   3  -2   7  243.28    8.00
   3  -2  -7  236.78   12.20
  -3   2  -7  247.38   10.80
   2  -7  -3  264.37   13.60
   4  -2   7 1946.21   40.60
  -2  -7  -4 1861.11   46.80
  -4  -2  -7 1958.40   47.20
  -4   2  -7 1934.61   44.40
   2  -7  -4 1949.70   49.10
   4  -2  -7 1976.00   47.30
  -5  -2  -7  246.28   13.30
   2   7  -5  238.58    8.10
  -2  -7  -5  244.98   13.60
   2  -7  -5  233.18   13.70
   5  -2  -7  224.28   12.60
  -5   2  -7  243.28   12.20
   2   7  -6  133.49    5.30
  -6  -2  -7  119.39    9.50
  -2  -7  -6  132.79   10.30
  -6   2  -7  133.19    9.50
   6  -2  -7  125.19   14.20
   7  -6  -2  133.89   11.00
   2  -7  -6  130.89   10.80
  -3  -7   0  285.07   10.70
   3  -7   0  299.67   13.50
   0   3   7  305.47   13.20
   0  -3  -7  303.77   14.00
   0   3  -7  305.67    9.20
  -3  -7  -1  146.89    8.00
   1   3  -7  142.09    5.30
  -1  -3  -7  138.99    9.30
   3  -7   1  139.49    8.40
   1  -3  -7  141.79    9.40
   1   3   7  134.59    8.60
  -3  -7   1  141.49    5.80
   3  -7  -1  142.59    9.40
   3  -7   2  233.38   10.40
  -3  -7  -2  248.58   11.60
   3   7  -2  228.38    9.90
  -2  -3  -7  241.98   12.50
   3  -7  -2  250.67   13.20
   2  -3  -7  226.78   12.20
  -2   3  -7  255.67    9.90
   3  -7   3    0.30    0.80
  -3  -3  -7   -1.80    0.90
  -3  -7  -3    4.90    2.30
   3   7  -3    0.70    1.00
   3  -7   3   -0.80    0.70
   3  -7  -3   -1.50    1.10
   3  -3  -7    6.30    2.50
  -3   3  -7    0.80    1.10
  -4  -3  -7  959.80   29.10
  -3  -7  -4  876.11   27.90
   3  -7   4  941.61   19.20
   3  -7   4  936.21   19.80
  -7  -4  -3  936.81   28.10
   3   7  -4  908.81   22.00
   4  -3   7  904.11   21.00
   3  -7  -4  891.01   29.80
   4  -3  -7  953.80   29.40
  -4   3  -7  930.41   25.90
   3   7  -5  484.25   13.20
  -7  -5  -3  514.95   19.60
   5  -3   7  494.75   16.40
  -5  -3  -7  487.35   20.10
  -3  -7  -5  489.45   20.10
   3  -7  -5  491.35   21.30
   3   7  -6  245.48    7.80
   6  -3   7  243.88   10.90
  -6  -3  -7  226.18   13.70
  -7  -6  -3  257.97   13.60
  -3  -7  -6  249.38   14.50
   7  -6  -3  242.88   15.20
   6  -3  -7  253.57   14.60
   3  -7  -6  249.48   15.20
  -4  -7   0    5.20    1.80
   0  -4  -7    6.10    2.60
   0   4  -7    7.00    1.40
   4  -7   0    6.10    2.60
   1   4  -7   57.09    2.60
   4  -7   1   51.29    5.70
  -4  -7  -1   54.79    5.10
  -1  -4  -7   54.79    6.30
   4  -7  -1   59.69    6.60
  -1   4  -7   61.39    4.00
   1  -4  -7   64.89    6.80
  -7  -2  -4 1913.91   46.80
  -2  -4  -7 1871.01   60.99
  -4  -7  -2 1895.01   44.40
   4  -7   2 1871.51   44.30
   2  -4  -7 1923.81   48.10
  -2   4  -7 1998.90   40.70
   4  -7  -2 1934.81   48.80
   4  -7   3  860.81   24.30
   4   7  -3  913.71   23.40
   4  -7   3  919.91   23.50
  -7  -3  -4  933.21   28.50
  -3  -4  -7  938.31   29.20
  -3   4  -7  942.91   24.50
   3  -4  -7  899.71   33.60
   4  -7  -3  915.81   30.10
   4  -7   4    0.60    1.10
  -7  -4  -4   -0.40    0.90
  -4  -7  -4   -1.50    1.40
  -4  -4  -7   -1.40    1.70
   4   7  -4   -1.10    0.90
   4  -7   4   -1.50    0.90
   4  -7  -4   -0.70    1.30
   4  -4  -7    0.10    1.90
   4   7  -5  260.77    9.40
   5  -4   7  268.97    9.60
   4  -7   5  271.37    7.10
   4  -7   5  281.97    7.60
  -5  -4  -7  259.57   14.60
  -4  -7  -5  266.17   14.40
  -7  -5  -4  267.97   14.20
   5  -4  -7  267.37   15.20
   4  -7  -5  271.17   15.70
   7  -5  -4  290.67   16.30
  -4  -7  -6  296.37   16.10
  -7  -6  -4  313.87   15.70
  -6  -4  -7  297.17   16.10
   4   7  -6  274.77    9.80
   7  -6  -4  293.57   17.10
   4  -7  -6  302.27   17.00
   6  -4  -7  308.97   16.90
   5  -7   0 1695.53   58.79
   0  -5  -7 1664.13   44.50
   0   5  -7 1734.93   33.20
  -1  -5  -7  486.45   20.10
   5  -7   1  500.55   19.60
  -5  -7  -1  499.05   17.00
  -7  -1  -5  479.15   19.30
   1  -5  -7  472.95   20.00
   5  -7  -1  523.05   21.00
  -1   5  -7  522.85   14.00
   5  -7   2  249.48   12.80
  -5  -7  -2  240.18   11.90
  -2  -5  -7  235.48   13.60
  -7  -2  -5  237.18   13.20
   5  -7  -2  237.08   14.10
   2  -5  -7  242.78   14.00
  -7  -3  -5  503.35   20.20
  -5  -7  -3  528.35   19.40
   5  -7   3  485.05   18.00
  -3  -5  -7  474.15   20.10
   5  -7   3  461.95   16.10
   5  -7  -3  493.55   21.60
   3  -5  -7  504.85   21.20
   5  -7   4  260.47   11.70
  -4  -5  -7  281.87   15.30
   5  -7   4  261.17   10.60
  -7  -4  -5  285.97   15.10
  -5  -7  -4  290.97   14.70
   5   7  -4  283.37   11.10
   4  -5  -7  259.97   15.30
   5  -7  -4  277.77   16.00
   7  -4  -5  276.97   15.70
   5   7  -5   -2.30    1.10
   5  -5   7    1.10    0.90
  -5  -5  -7   -0.70    2.00
  -5  -7  -5   -1.30    1.60
  -7  -5  -5   -0.60    2.00
   5  -7   5    2.70    1.00
   5  -7   5   -2.10    1.00
   7  -5  -5    1.30    1.40
   5  -7  -5    3.20    2.50
   5  -5  -7    0.60    2.40
   5   7  -6   17.40    2.80
   6  -5   7   21.30    2.90
  -6  -5  -7   13.90    4.20
  -5  -7  -6   19.70    4.80
  -7  -6  -5   26.90    5.50
   6  -5   7   19.50    3.40
   7  -6  -5   18.20    5.10
   5  -7  -6   31.40    6.50
   6  -5  -7   21.80    4.80
  -7   0  -6  492.25   19.90
   0  -6  -7  457.85   20.30
   6  -7   0  477.25   20.70
   6  -7   1  472.45   20.20
  -1  -6  -7  459.65   20.20
  -7  -1  -6  478.85   19.80
   6  -7  -1  479.65   21.10
   1  -6  -7  489.55   21.00
  -2  -6  -7  129.89   10.40
  -6  -7  -2  119.89    8.60
   6  -7   2  145.69   10.70
  -7  -2  -6  139.09   10.30
   2  -6  -7  117.39   10.10
   6  -7  -2  114.39   10.00
   6  -7   3  223.78   12.40
  -3  -6  -7  256.37   14.80
  -7  -3  -6  231.68   13.70
  -6  -7  -3  224.98   12.60
   3  -6  -7  257.27   15.20
   6  -7  -3  251.27   15.40
   6  -7   4  308.87   14.00
   6  -7   4  292.47   13.40
  -7  -4  -6  285.07   15.60
  -4  -6  -7  308.17   16.60
  -6  -7  -4  324.27   16.00
   6  -7  -4  282.37   16.70
   7  -4  -6  310.27   17.20
   4  -6  -7  295.97   17.00
  -7  -5  -6   16.30    4.60
  -5  -6  -7   11.80    4.20
  -6  -7  -5   16.10    4.60
   6  -7   5   19.80    3.90
   7  -5  -6   19.40    5.20
   6  -7  -5   10.80    4.20
   5  -6  -7   14.60    4.80
  -7  -6  -6    1.00    2.60
   6  -6   7   -0.30    1.20
  -6  -7  -6    0.80    2.30
  -6  -6  -7    0.10    2.10
   6  -6   7    0.80    1.20
   6   6  -7   -1.10    1.10
   7  -6   6    1.20    2.20
   6  -7   6    5.90    1.70
   6  -7   6    2.50    1.60
   6  -6  -7    2.20    2.30
   7  -6  -6   -1.10    2.00
   6  -7  -6   -0.10    1.90
  -7   0  -7  474.85   20.30
   0  -7  -7  502.85   21.90
   7  -7   0  474.05   21.60
  -7  -1  -7   -1.20    1.70
  -1  -7  -7    1.90    2.00
   7  -7   1   -3.70    1.60
   7  -7  -1   -0.50    2.50
   1  -7  -7   -2.90    1.30
  -7  -2  -7  165.38   11.90
   2   7  -7  168.58    5.60
  -2  -7  -7  165.18   12.00
   7  -7   2  174.78   12.10
   7  -7  -2  174.18   13.20
   2  -7  -7  176.78   12.90
  -7  -7  -3    1.40    1.40
  -7  -3  -7   -0.30    1.80
  -3  -7  -7    1.40    2.20
   3   7  -7   -1.60    0.70
   7  -7   3   -3.30    1.60
   7  -7  -3   -2.00    1.60
   7  -3  -7    0.30    2.10
   3  -7  -7   -0.80    2.00
  -7  -7  -4  214.08   13.30
  -7  -4  -7  199.88   13.70
  -4  -7  -7  187.18   13.50
   4   7  -7  207.18    6.90
   7  -7   4  201.58   12.20
   4  -7  -7  209.28   14.60
   7  -4  -7  216.68   14.60
   7  -7  -4  193.38   14.30
  -7  -7  -5   -0.10    1.80
  -7  -5  -7    0.90    2.60
  -5  -7  -7   -1.30    2.30
   5   7  -7    4.50    1.40
   7  -7  -5    2.70    2.90
   5  -7  -7    2.40    3.10
   7  -5  -7    3.10    2.40
  -7  -7  -6  303.47   17.30
  -7  -6  -7  292.37   17.40
   7  -6   7  288.37   12.30
  -6  -7  -7  314.97   17.90
   7  -7   6  319.67   11.70
   7  -7   6  292.77   12.50
   6  -7  -7  282.37   18.00
   7  -7  -6  272.97   18.00
   7  -6  -7  264.67   17.50
  -7  -7  -7    3.20    4.30
   7  -7  -7    0.30    2.60
   0  -8   0  780.52   21.90
   0   0  -8  807.62   23.00
   1   0  -8   13.50    2.90
   0  -8   1   13.10    2.40
   0  -8  -1   11.40    2.90
  -1   0  -8   16.40    3.50
   2   0   8  980.20   24.00
   2   0  -8  975.20   26.50
   0  -8   2  966.40   20.00
   0  -8  -2 1007.60   28.60
  -2   0  -8  974.50   27.20
   0  -8  -3 1418.26   37.70
  -3   0  -8 1374.96   35.80
   3   0  -8 1383.06   34.50
   0   8  -4 2350.06   52.29
  -4   0  -8 2466.95   55.89
   4   0  -8 2515.95   54.49
   0  -8  -4 2425.26   57.89
   4   0   8 2454.25   52.59
   0   8  -5 1412.76   34.20
   0  -8  -5 1459.75   41.20
  -5   0  -8 1466.65   39.20
   5   0  -8 1481.75   37.70
   0  -8  -6   47.00    7.60
  -6   0  -8   55.59    6.70
   8  -7   0  123.49   11.00
  -7   0  -8  108.49    9.70
   0  -8  -7  118.89   10.70
   0  -1  -8   14.90    3.30
   1  -8   0   13.40    3.00
   0   1  -8    9.80    2.40
  -1  -8   0   12.00    2.40
   1   1  -8 2281.87   52.19
  -1  -1  -8 2592.54   56.49
  -1  -8  -1 2563.04   54.99
   1  -8   1 2572.94   52.49
   1  -1  -8 2656.03   56.69
  -1  -8   1 2547.15   50.09
   1   1   8 2650.93   53.39
  -1   1  -8 2664.53   54.19
   1  -8  -1 2587.24   56.49
   2   1  -8  238.28   10.20
  -1  -8  -2  209.58   11.20
   1  -8   2  222.08    7.80
  -2  -1  -8  214.68   11.40
  -2   1  -8  213.58   10.40
   2  -1  -8  230.48   11.50
   1  -8  -2  220.18   12.00
   2   1   8  219.18   10.10
  -3  -1  -8  433.46   17.30
   1   8  -3  417.26   15.00
  -1  -8  -3  444.16   18.40
   3  -1   8  424.56   13.00
   3   1  -8  436.06   15.00
   3   1   8  421.56   15.50
   1  -8  -3  409.66   17.80
   3  -1  -8  421.86   16.80
  -3   1  -8  426.66   16.20
   4   1  -8  134.49    8.00
  -4  -1  -8  122.79   13.70
   1   8  -4  133.79    7.50
  -1  -8  -4  133.49    9.80
   4  -1  -8  142.49    9.40
   1  -8  -4  142.09   10.60
  -4   1  -8  118.99    8.60
   5  -1   8 1736.93   39.70
   1   8  -5 1651.93   37.50
  -1  -8  -5 1720.23   45.70
  -5  -1  -8 1713.73   44.50
   1  -8  -5 1679.33   46.20
  -5   1  -8 1668.23   43.00
   5  -1  -8 1732.63   43.50
  -6  -1  -8  155.08   11.30
  -1  -8  -6  161.68   12.00
   1   8  -6  173.88    8.00
  -6   1  -8  169.38   11.30
   1  -8  -6  168.98   12.50
   6  -1  -8  157.88   10.90
  -7  -1  -8   78.49    8.60
   8  -7   1   89.79    9.40
  -1  -8  -7   93.49    9.60
  -7   1  -8   74.59    8.10
   1  -8  -7   96.69    9.90
   8  -7  -1   91.69   10.00
   0  -2  -8 1006.50   29.00
   0   2  -8  978.00   24.00
  -2  -8   0  944.91   24.30
   2  -8   0  989.10   27.50
   1   2  -8  229.08    9.20
   2  -8   1  212.48   10.10
  -2  -8  -1  202.38   10.20
  -1  -2  -8  231.68   12.00
   2  -8  -1  220.88   11.80
  -2  -8   1  231.88    8.00
   1  -2  -8  217.18   11.80
  -1   2  -8  219.48    9.50
   1   2   8  217.48   10.70
   2  -8   2 2796.12   55.59
  -2  -2  -8 2735.63   62.09
  -2  -8  -2 2764.02   60.39
   2  -8  -2 2862.51   69.39
  -2   2  -8 2801.32   57.89
   2   2   8 2787.72   59.99
   2  -2  -8 2827.12   62.19
   3   2  -8   27.40    3.40
  -2  -8  -3   27.40    4.80
  -3  -2  -8   25.20    5.60
   2   8  -3   32.20    4.00
  -3   2  -8   30.50    4.10
   2  -8  -3   34.60    5.70
   3  -2  -8   24.40    4.70
  -4  -2  -8  677.03   23.90
   4  -2   8  666.33   17.50
  -2  -8  -4  651.53   23.50
   2   8  -4  631.84   18.70
   2  -8  -4  695.53   25.30
   4  -2  -8  669.23   23.50
  -4   2  -8  669.13   21.80
  -2  -8  -5  548.85   21.80
  -5  -2  -8  522.35   21.20
   5  -2   8  477.95   15.80
   5  -2  -8  532.15   21.20
   2  -8  -5  525.75   22.30
  -5   2  -8  523.05   22.90
   2   8  -6  224.48    8.70
   6  -2   8  226.18   10.60
  -2  -8  -6  229.98   14.20
  -6  -2  -8  224.08   13.80
   6  -2  -8  239.98   13.90
  -6   2  -8  220.58   12.90
   2  -8  -6  228.58   14.60
   8  -6  -2  231.28   15.40
  -2  -8  -7   38.20    7.10
   2   8  -7   34.60    3.20
  -7  -2  -8   31.50    6.30
   8  -7   2   38.60    7.20
   8  -7  -2   33.40    7.00
   2  -8  -7   32.20    6.40
   7  -2  -8   35.30    6.00
   3  -8   0 1394.06   36.10
   0   3  -8 1404.06   30.40
   0  -3  -8 1358.06   37.30
  -3  -8   0 1293.77   31.10
   0   3   8 1363.66   35.30
   3  -8   1  427.96   16.20
  -1  -3  -8  414.56   17.70
   1   3  -8  444.66   12.40
  -3  -8  -1  424.46   15.20
  -1   3  -8  444.16   13.70
   3  -8  -1  429.46   18.00
  -3  -8   1  426.56   11.90
   1  -3  -8  427.36   18.00
   3  -8   2   28.40    3.70
  -2  -3  -8   32.90    5.70
  -3  -8  -2   33.10    5.10
   2   3  -8   27.90    2.90
   3  -8  -2   29.80    5.70
   2  -3  -8   23.10    5.00
  -2   3  -8   33.30    3.80
  -3  -3  -8  886.31   28.60
   3  -8   3  892.91   21.80
  -3  -8  -3  891.31   27.50
   3  -8   3  871.71   21.00
  -3   3  -8  891.81   24.80
   3  -8  -3  898.51   29.70
   3  -3  -8  873.51   28.60
  -3  -8  -4  403.66   17.80
  -4  -3  -8  408.36   18.50
   4  -3   8  409.66   10.70
   3   8  -4  409.26   13.80
   4  -3  -8  425.26   18.80
   3  -8  -4  418.16   19.50
  -4   3  -8  415.26   16.20
   5  -3   8 1229.18   28.20
   3   8  -5 1211.58   28.50
  -5  -3  -8 1236.88   37.10
  -3  -8  -5 1312.17   37.60
   3  -8  -5 1231.98   38.70
   5  -3  -8 1231.98   37.00
  -5   3  -8 1299.47   34.80
  -6  -3  -8  275.97   15.70
   3   8  -6  291.27   10.00
  -3  -8  -6  291.17   16.20
   6  -3   8  307.07   13.40
   3  -8  -6  273.67   16.60
   6  -3  -8  294.37   16.30
   8  -6  -3  267.67   16.90
   3   8  -7    4.90    1.40
  -3  -8  -7    1.40    2.10
   8  -7   3    4.70    2.90
  -7  -3  -8    0.60    1.90
   3  -8  -7    3.80    3.00
   7  -3  -8    3.80    2.80
   8  -7  -3    3.80    3.10
   0  -4  -8 2521.85   59.39
  -4  -8   0 2410.76   51.09
   0   4  -8 2538.05   48.40
   4  -8   0 2505.75   58.09
   1   4  -8  144.39    5.50
   4  -8   1  135.09    9.20
  -4  -8  -1  124.29    7.90
  -1  -4  -8  128.89    9.70
  -1   4  -8  130.69    6.50
   1  -4  -8  132.39   10.20
   4  -8  -1  140.09   10.30
   2   4  -8  682.43   15.40
  -4  -8  -2  675.73   22.10
   4  -8   2  689.13   21.80
  -2  -4  -8  679.23   24.80
  -2   4  -8  679.73   19.30
   4  -8  -2  684.63   25.30
   2  -4  -8  693.63   25.20
  -4  -8  -3  446.56   17.90
   4  -8   3  410.96   13.80
  -3  -4  -8  419.06   19.00
   4  -8   3  405.26   14.60
   4  -8  -3  436.76   19.90
   3  -4  -8  436.06   19.40
  -3   4  -8  404.86   15.00
  -4  -4  -8 3247.58   74.79
   4  -8   4 3099.69   61.79
   4  -8   4 3296.57   62.99
  -4  -8  -4 3251.87   72.89
  -8  -4  -4 3380.46   73.99
   4  -4  -8 3245.68   75.09
   4  -8  -4 3475.05   77.29
  -4   4  -8 3281.77   68.99
   4   8  -5  426.06   14.00
  -5  -4  -8  436.26   20.30
  -4  -8  -5  437.66   19.60
  -8  -5  -4  441.16   19.40
   4  -8  -5  457.15   21.60
   5  -4  -8  448.46   20.80
   8  -5  -4  454.85   22.00
   6  -4   8  770.32   20.30
  -8  -6  -4  768.92   27.30
  -6  -4  -8  783.02   28.90
  -4  -8  -6  761.22   28.20
   4   8  -6  748.83   19.50
   4  -8  -6  787.12   30.30
   6  -4  -8  738.23   28.50
   8  -6  -4  785.52   30.70
  -4  -8  -7  497.05   23.20
   4   8  -7  499.55   14.10
  -7  -4  -8  525.75   23.70
   8  -7   4  523.25   21.90
  -8  -7  -4  515.35   22.00
   7  -4   8  519.85   17.10
   8  -7  -4  540.75   25.60
   7  -4  -8  552.84   24.50
   4  -8  -7  532.85   24.80
   5  -8   0 1527.75   41.50
   0   5  -8 1482.65   30.40
   0  -5  -8 1458.65   41.60
  -1  -5  -8 1733.83   46.50
   5  -8   1 1745.83   44.90
  -5  -8  -1 1723.93   40.60
   1   5  -8 1709.53   32.80
   5  -8  -1 1715.13   46.50
   1  -5  -8 1750.52   47.00
  -1   5  -8 1737.83   36.50
  -2  -5  -8  485.25   21.30
   5  -8   2  526.25   19.70
  -5  -8  -2  515.15   18.90
   2  -5  -8  534.25   22.30
   5  -8  -2  520.65   22.30
  -2   5  -8  530.05   16.20
  -3  -5  -8 1238.18   38.10
   5  -8   3 1287.67   33.60
  -8  -3  -5 1315.17   37.90
  -5  -8  -3 1251.07   35.20
   5  -8   3 1245.18   31.50
   3  -5  -8 1344.17   39.60
   5  -8  -3 1305.17   39.80
   5  -8   4  455.35   14.40
  -4  -5  -8  436.66   20.50
  -8  -4  -5  455.65   20.10
  -5  -8  -4  428.56   18.90
   5  -8   4  424.96   15.10
   5  -8  -4  468.25   21.80
   4  -5  -8  427.86   20.50
  -8  -5  -5  443.06   20.10
  -5  -5  -8  446.76   20.90
   5  -8   5  433.66   12.10
   5  -8   5  441.06   12.60
  -5  -8  -5  417.16   19.50
   5  -8  -5  428.06   21.40
   8  -5  -5  438.06   21.80
   5  -5  -8  413.46   20.60
   6  -5   8 1705.43   35.30
  -6  -5  -8 1668.53   47.90
   6  -5   8 1553.54   33.80
  -8  -6  -5 1744.23   47.20
  -5  -8  -6 1660.63   47.00
   5   8  -6 1652.13   36.70
   8  -6  -5 1740.23   50.79
   6  -5  -8 1581.94   48.10
   5  -8  -6 1710.63   49.80
  -7  -5  -8   69.49    8.90
   8  -7   5   65.79    7.50
  -5  -8  -7   68.09    8.70
  -8  -7  -5   60.29    8.00
   7  -5   8   58.39    5.30
   5   8  -7   64.69    4.70
   7  -5  -8   44.60    7.70
   5  -8  -7   66.19    8.70
   8  -7  -5   43.70    7.90
   0  -6  -8   55.99    7.10
   6  -8   0   49.00    6.80
   6  -8   1  171.08   11.80
   1   6  -8  173.28    5.40
  -1  -6  -8  179.48   12.50
   6  -8  -1  158.08   12.10
   1  -6  -8  161.68   12.30
   6  -8   2  243.98   13.70
  -6  -8  -2  225.08   12.10
  -2  -6  -8  212.18   14.10
  -8  -2  -6  224.78   13.80
   2  -6  -8  224.58   14.50
   6  -8  -2  223.48   14.80
  -8  -3  -6  275.17   15.80
  -3  -6  -8  296.37   16.80
  -6  -8  -3  295.47   14.70
   3  -6  -8  290.17   16.90
   6  -8  -3  270.77   16.50
   6  -8   4  777.12   24.10
  -6  -8  -4  800.02   27.60
   6  -8   4  764.82   22.50
  -4  -6  -8  771.92   29.20
  -8  -4  -6  783.22   28.60
   4  -6  -8  722.33   28.80
   6  -8  -4  757.12   30.00
   8  -4  -6  784.12   30.10
   6  -8   5 1690.83   38.80
  -5  -6  -8 1747.63   49.20
   6  -8   5 1641.44   37.60
  -8  -5  -6 1732.93   48.10
  -6  -8  -5 1669.83   46.50
   8  -5  -6 1638.64   49.70
   5  -6  -8 1739.23   49.99
   6  -8  -5 1729.33   50.69
   6  -8   6  335.37   11.60
  -6  -6  -8  300.87   17.80
   6  -8   6  306.87    9.40
  -6  -8  -6  306.87   17.30
  -8  -6  -6  335.37   18.30
   8  -6   6  299.27   15.10
   6  -8  -6  308.57   18.90
   8  -6  -6  313.57   19.20
   6  -6  -8  306.57   18.40
  -8  -7  -6   22.80    6.00
   7  -6   8   43.40    3.00
  -7  -6  -8   19.00    5.60
   7  -6   8   36.30    2.90
   8  -7   6   41.80    4.80
   8  -7  -6   26.00   10.30
   7  -6  -8   19.50    6.10
   6  -8  -7   27.40    7.50
   7  -8   0  117.89   10.70
   0  -7  -8  122.89   11.00
  -1  -7  -8   73.79    8.90
  -8  -1  -7   86.09    8.90
   7  -8   1   87.39    9.00
   7  -8  -1   86.99    9.10
   1  -7  -8   99.69   10.10
  -8  -2  -7   25.70    5.80
  -2  -7  -8   28.30    6.20
   7  -8   2   35.20    6.20
   7  -8  -2   37.30    7.30
   2  -7  -8   39.50    7.30
   7  -8   3   -2.50    1.50
  -7  -8  -3   -0.20    2.30
  -8  -3  -7    2.90    2.80
  -3  -7  -8    2.30    2.40
   3  -7  -8    2.20    2.60
   8  -3  -7    4.20    2.50
   7  -8  -3    1.50    2.90
   7  -8   4  507.95   20.10
   4   7  -8  491.25   11.90
  -7  -8  -4  533.25   22.30
  -4  -7  -8  510.15   23.70
  -8  -4  -7  531.95   23.60
   4  -7  -8  515.95   24.60
   8  -4  -7  517.55   24.10
   7  -8  -4  550.24   25.60
   7  -8   5   70.49    7.60
   5   7  -8   58.19    4.10
  -5  -7  -8   64.09    8.70
  -8  -5  -7   65.89    8.80
  -7  -8  -5   60.89    7.90
   7  -8  -5   67.69    9.40
   5  -7  -8   62.89    8.80
   8  -5  -7   56.59    8.00
  -6  -7  -8   18.50    5.80
   8  -6   7   27.80    4.60
   7  -8   6   29.10    3.50
  -8  -6  -7   23.10    7.20
  -7  -8  -6   20.70    5.60
   6  -7  -8   30.60    8.30
   7  -8  -6   25.40    6.60
   8  -6  -7   23.90    6.30
  -8  -7  -7   -1.60    2.60
  -7  -8  -7    4.80    3.60
  -7  -7  -8   -3.70    1.70
   8  -7   7    3.10    2.30
   7  -7  -8   -1.90    2.90
   7  -8  -7    3.10    3.70
   8  -7  -7   -2.10    2.70
  -8   0  -8 2312.37   59.99
   0  -8  -8 2417.56   62.59
   8  -8   0 2331.17   62.09
  -8  -1  -8    0.70    2.30
  -1  -8  -8    1.50    2.50
   8  -8   1    1.40    2.40
   8  -8  -1    1.30    2.90
   1  -8  -8    2.40    2.90
  -8  -2  -8 1714.13   48.80
  -2  -8  -8 1674.73   49.50
   8  -8   2 1695.73   48.20
   8  -8  -2 1704.83   51.09
   8  -2  -8 1753.02   49.10
   2  -8  -8 1667.83   50.09
  -8  -3  -8   -0.90    2.50
  -3  -8  -8    2.80    2.90
   3   8  -8    1.80    1.00
   8  -8   3    3.80    2.20
   8  -8  -3   -0.40    2.60
   8  -3  -8   -4.10    2.00
   3  -8  -8   -2.20    2.10
  -8  -8  -4  829.22   29.70
  -8  -4  -8  874.21   33.80
  -4  -8  -8  870.41   34.20
   8  -8   4  814.72   28.50
   8  -8  -4  788.82   34.10
   4  -8  -8  828.72   33.30
   8  -4  -8  853.11   32.90
  -8  -8  -5   -0.40    2.60
  -8  -5  -8   -0.70    2.50
  -5  -8  -8   -1.20    2.70
   8  -8   5    0.50    1.80
   8  -8  -5    2.80    3.60
   8  -5  -8    0.50    2.80
   5  -8  -8   -1.10    2.70
  -8  -8  -6  949.80   34.30
  -8  -6  -8  902.81   34.30
   8  -8   6  899.01   26.70
  -6  -8  -8  904.91   34.60
   8  -6   8  890.71   24.70
   8  -8  -6  949.40   37.30
   6  -8  -8  931.51   36.20
   8  -6  -8  870.71   35.40
  -8  -8  -7    0.90    3.40
  -8  -7  -8   -4.70    2.50
  -7  -8  -8   -2.90    2.90
   7  -8  -8   -0.50    2.60
   8  -8  -7    1.20    3.60
   8  -7  -8   -0.80    3.60
  -8  -8  -8 1455.75   47.30
   8  -8  -8 1420.76   49.30
   0  -9   0    2.20    1.80
   0   0  -9   -1.30    1.30
   1   0  -9   63.49    5.90
   0  -9  -1   66.59    6.30
   0  -9   1   54.59    4.40
  -1   0  -9   55.09    5.70
   0  -9   2  901.71   21.10
   2   0   9  890.41   22.00
   2   0  -9  919.31   26.40
  -2   0  -9  899.41   26.90
   0  -9  -2  881.71   27.60
   3   0   9 1361.06   32.10
  -3   0  -9 1340.77   36.30
   3   0  -9 1323.77   34.80
   0  -9  -3 1326.37   37.40
   4   0   9  453.45   16.20
   4   0  -9  488.85   18.20
  -4   0  -9  464.25   19.20
   0  -9  -4  502.15   20.90
   0  -9  -5 2117.39   55.79
   5   0  -9 2268.17   52.59
  -5   0  -9 2237.98   54.39
   6   0  -9  912.81   29.10
   0  -9  -6  942.41   32.80
  -6   0  -9  923.01   30.90
   0  -9  -7  486.75   23.10
   9  -7   0  432.26   22.70
  -7   0  -9  470.65   21.60
  -8   0  -9    3.20    2.80
   9  -8   0    2.50    2.50
  -1  -9   0   64.79    5.00
   1  -9   0   57.19    5.40
   0   1  -9   66.89    5.70
   0  -1  -9   55.39    5.90
  -1  -1  -9    0.50    1.60
   1   1  -9   -0.90    1.10
   1  -9   1    0.60    1.10
  -1   1  -9    0.70    1.30
  -1  -9   1    0.90    1.20
   1  -1  -9   -3.60    1.40
   1  -9   2    6.80    1.60
  -1  -9  -2    8.90    3.30
  -2  -1  -9    6.10    2.50
   2   1  -9   10.30    2.60
  -2   1  -9   11.50    2.90
   2  -1  -9   10.30    3.10
   2   1   9    7.60    2.50
   1  -9  -2    7.80    3.00
  -1  -9  -3   74.59    7.50
  -3  -1  -9   66.89    7.00
   3   1  -9   63.89    6.00
   3  -1   9   61.09    4.10
   3  -1  -9   56.09    6.10
   1  -9  -3   59.79    7.00
   3   1   9   53.09    5.50
  -3   1  -9   57.99    6.20
   4   1  -9   26.10    4.30
  -4  -1  -9   22.20    4.90
  -1  -9  -4   18.20    4.40
   4  -1  -9   23.30    4.60
   1  -9  -4   22.40    5.10
   5   1  -9   15.70    3.60
   5  -1   9   25.90    3.50
  -5  -1  -9    9.40    4.00
  -1  -9  -5   15.60    4.20
   5  -1  -9   12.10    3.50
  -5   1  -9   16.00    4.30
   1  -9  -5   21.20    5.30
   1   9  -6  129.79    8.10
  -1  -9  -6  145.79   11.80
  -6  -1  -9  134.39   10.90
   6  -1  -9  142.09   10.60
  -6   1  -9  142.19   11.00
   1  -9  -6  133.59   11.60
  -7  -1  -9    7.50    3.80
   9  -7   1    6.40    3.80
  -1  -9  -7   14.60    4.80
  -7   1  -9    7.00    3.70
   7  -1  -9    5.40    3.40
   9  -7  -1   10.10    4.80
   1  -9  -7    8.40    3.80
  -8  -1  -9  375.96   20.10
   9  -8   1  347.97   20.00
   8  -1  -9  367.66   19.10
   9  -8  -1  350.16   20.70
   0  -2  -9  865.01   27.80
   0   2  -9  900.11   23.70
   2  -9   0  903.31   26.50
  -2  -9   0  889.81   23.30
  -2  -9  -1    6.00    2.40
   1   2  -9    7.10    2.00
  -1  -2  -9    7.50    3.10
   2  -9   1   10.10    2.70
   1  -2  -9    4.20    2.50
   1   2   9   15.00    3.00
   2  -9  -1    6.30    3.40
  -1   2  -9    7.30    2.30
  -2  -9   1    8.30    1.90
  -2  -9  -2    0.80    1.80
   2  -9   2   -1.90    0.90
  -2  -2  -9    0.80    1.60
   2   2  -9    1.00    1.40
   2  -9  -2    0.40    1.80
  -2   2  -9   -2.40    1.00
   2  -2  -9    3.20    2.40
  -3  -2  -9   38.20    6.30
  -2  -9  -3   44.00    5.80
   2  -9   3   47.90    3.10
   3   2  -9   36.00    4.10
   2  -9   3   53.19    2.70
   3  -2  -9   51.89    6.40
  -3   2  -9   51.19    5.50
   2  -9  -3   53.69    6.80
   4   2  -9 1371.96   33.00
   4  -2   9 1374.96   34.00
  -2  -9  -4 1342.17   38.50
  -4  -2  -9 1288.67   38.20
   2  -9  -4 1367.26   40.30
  -4   2  -9 1329.17   35.90
   5  -2   9  190.48    8.70
  -2  -9  -5  206.18   13.30
  -5  -2  -9  214.78   13.60
  -5   2  -9  203.78   12.10
   2  -9  -5  214.08   14.10
   5  -2  -9  204.28   12.80
  -6  -2  -9  208.28   13.90
  -2  -9  -6  191.58   13.50
   6  -2   9  185.28    9.20
   2   9  -6  169.58    8.70
  -6   2  -9  184.88   12.30
   6  -2  -9  192.88   12.80
   2  -9  -6  194.28   14.20
   9  -7   2   22.00    5.80
  -2  -9  -7   23.30    5.70
  -7  -2  -9   13.90    4.70
   2   9  -7   27.70    3.30
   2  -9  -7   18.20    5.40
   9  -7  -2   20.20    6.30
   7  -2  -9   24.10    5.30
  -2  -9  -8   68.49   10.70
   9  -8   2   91.99   10.10
  -8  -2  -9   77.29    9.50
   8  -2  -9   77.19    9.10
   9  -8  -2   97.89   19.20
   2  -9  -8   76.79   10.20
   3  -9   0 1353.76   36.80
   0  -3  -9 1363.36   38.30
  -3  -9   0 1342.77   31.60
   0   3  -9 1338.47   30.90
  -1  -3  -9   69.39    7.40
  -3  -9  -1   69.59    6.00
   1   3  -9   68.79    4.90
   3  -9   1   61.69    5.90
   1  -3  -9   57.69    6.70
   3  -9  -1   62.09    6.80
  -1   3  -9   72.69    5.60
   2   3  -9   50.09    4.40
   3  -9   2   44.10    4.80
  -2  -3  -9   55.99    7.00
  -3  -9  -2   59.49    6.30
  -2   3  -9   49.30    4.90
   3  -9  -2   57.19    6.90
   2  -3  -9   53.09    6.70
   3  -9   3    0.60    0.80
  -3  -3  -9   -1.70    1.60
   3  -9   3   -0.90    1.00
  -3  -9  -3   -0.10    1.80
  -3   3  -9   -1.40    1.00
   3  -3  -9   -1.50    1.50
   3  -9  -3    0.00    2.20
   4   3  -9   93.29    6.10
  -3  -9  -4  102.59    9.10
  -4  -3  -9   91.59    9.10
   4  -3  -9  100.99    9.30
   3  -9  -4  102.89    9.70
  -4   3  -9   89.99    7.70
  -3  -9  -5  954.20   31.80
  -5  -3  -9  916.11   31.90
  -5   3  -9  951.20   29.50
   3  -9  -5  988.10   34.00
   5  -3  -9  939.31   32.20
  -3  -9  -6 1125.09   36.70
  -6  -3  -9 1130.19   36.70
   6  -3   9 1137.39   30.40
   3   9  -6 1067.19   27.20
   9  -6  -3 1131.09   39.30
   6  -3  -9 1127.09   36.50
   3  -9  -6 1136.59   38.20
   9  -7   3   16.50    5.10
  -7  -3  -9   12.70    4.90
  -3  -9  -7   23.60    6.00
   3   9  -7   29.60    3.50
   7  -3  -9   16.10    5.20
   3  -9  -7   23.90    6.30
   9  -7  -3   21.30    6.00
  -3  -9  -8  158.18   13.50
   9  -8   3  145.49   12.50
  -8  -3  -9  150.58   13.20
   8  -3  -9  170.88   13.90
   3  -9  -8  145.69   13.30
   9  -8  -3  135.79   13.20
   4  -9   0  484.75   19.90
  -4  -9   0  474.85   15.30
   0  -4  -9  494.25   21.20
   0   4  -9  487.75   14.20
   4  -9   1   29.70    5.30
   1   4  -9   24.50    2.70
  -1  -4  -9   21.00    4.90
  -4  -9  -1   28.20    3.90
   1  -4  -9   17.10    4.40
  -1   4  -9   21.10    3.40
   4  -9  -1   23.00    5.20
   2   4  -9 1334.47   28.00
  -2  -4  -9 1288.77   38.90
  -4  -9  -2 1313.77   35.00
   4  -9   2 1296.87   33.70
   2  -4  -9 1299.47   38.90
  -2   4  -9 1376.46   32.40
   4  -9  -2 1300.97   39.30
   3   4  -9   90.29    5.00
  -4  -9  -3   94.19    8.20
   4  -9   3   95.49    6.50
   4  -9   3   95.89    6.40
  -3  -4  -9   88.69    9.00
   3  -4  -9   87.39    9.00
  -3   4  -9   88.39    6.90
   4  -9  -3  102.59    9.80
  -4  -4  -9    0.80    2.70
   4  -9   4    0.70    0.90
  -4  -9  -4    2.10    2.20
   4  -9   4    1.40    1.00
   4  -9  -4   -0.30    2.20
  -4   4  -9   -2.20    1.50
   4  -4  -9   -3.10    1.70
  -4  -9  -5   31.40    6.40
  -5  -4  -9   30.40    6.20
   5  -4  -9   31.80    6.30
   4  -9  -5   36.50    7.10
   6  -4   9   89.29    4.60
  -6  -4  -9   98.19   10.10
  -4  -9  -6  104.39   10.20
   6  -4  -9   95.89   10.10
   4  -9  -6  101.79   10.60
   9  -6  -4   97.19   10.90
  -7  -4  -9   28.90    6.90
   9  -7   4   30.60    6.20
  -4  -9  -7   30.80    6.70
   7  -4  -9   31.00    6.70
  -8  -4  -9  185.88   14.80
  -4  -9  -8  211.58   15.80
   9  -8   4  212.58   14.20
   8  -4  -9  212.78   15.80
   9  -8  -4  218.68   16.90
   4  -9  -8  213.58   16.30
   0   5  -9 2186.68   44.30
   5  -9   0 2273.17   55.79
   0  -5  -9 2233.38   57.29
   1   5  -9   16.90    2.10
  -5  -9  -1   16.60    3.60
   5  -9   1   16.70    4.30
  -1  -5  -9   16.50    4.40
  -1   5  -9   15.80    2.90
   5  -9  -1   14.10    3.90
   1  -5  -9   23.90    5.40
   2   5  -9  194.28    6.40
  -2  -5  -9  200.28   13.70
  -5  -9  -2  206.78   11.50
   5  -9  -2  193.78   13.60
  -2   5  -9  214.38   10.00
   2  -5  -9  226.28   14.50
  -5  -9  -3 1009.50   30.60
  -3  -5  -9  970.50   33.40
   5  -9   3  952.30   27.10
   3   5  -9  958.60   20.50
   5  -9   3  932.21   25.60
   5  -9  -3  969.30   33.80
   3  -5  -9  987.10   33.80
   5  -9   4   49.80    4.90
  -5  -9  -4   33.40    6.40
  -4  -5  -9   43.40    7.80
   5  -9   4   39.90    3.60
   4  -5  -9   41.10    7.40
   5  -9  -4   37.00    7.20
  -5  -5  -9    0.60    2.90
  -5  -9  -5   -3.00    2.00
   5  -5  -9    2.40    2.10
   9  -5  -5    3.00    3.30
   5  -9  -5   -1.10    2.10
  -6  -5  -9   41.20    7.50
  -9  -6  -5   43.60    7.40
  -5  -9  -6   47.50    8.00
   5  -9  -6   67.89    8.80
   9  -6  -5   45.00    8.70
   6  -5  -9   42.70    8.10
   9  -7   5  176.08   12.50
  -7  -5  -9  226.98   16.00
   7  -5   9  198.88    6.90
   7  -5   9  185.88    9.70
  -9  -7  -5  191.78   16.30
  -5  -9  -7  201.58   14.90
   9  -7  -5  204.98   16.10
   5  -9  -7  191.58   15.40
   7  -5  -9  202.08   15.40
   9  -8   5   45.00    6.90
  -5  -9  -8   44.90    8.20
  -9  -8  -5   43.30    7.80
  -8  -5  -9   47.10    8.40
   8  -5   9   57.79    4.70
   5  -9  -8   40.40    8.40
   8  -5  -9   42.70    8.60
   9  -8  -5   47.80    9.30
   0  -6  -9  931.41   33.10
   0   6  -9  935.41   21.70
   6  -9   0  940.31   32.20
   1   6  -9  147.89    5.40
  -1  -6  -9  143.39   12.10
   6  -9   1  153.08   11.40
   6  -9  -1  144.79   11.80
   1  -6  -9  151.08   12.30
   6  -9   2  184.38   11.90
  -6  -9  -2  188.28   11.20
  -2  -6  -9  179.08   13.70
   6  -9  -2  194.08   14.00
   2  -6  -9  175.08   13.20
  -6  -9  -3 1129.79   33.60
  -3  -6  -9 1086.49   37.20
   6  -9   3 1154.98   32.50
   3  -6  -9 1127.49   38.00
   6  -9  -3 1130.79   38.30
   6  -9   4   95.99    6.80
  -6  -9  -4   95.69    9.30
   6  -9   4  122.59    6.80
  -9  -4  -6   90.19    9.60
  -4  -6  -9   93.39   10.30
   6  -9  -4  103.49   10.70
   4  -6  -9   78.19    9.20
  -6  -9  -5   51.59    8.20
   6  -9   5   71.19    4.30
   6  -9   5   58.39    4.30
  -9  -5  -6   42.80    7.90
  -5  -6  -9   43.90    8.00
   5  -6  -9   38.70    7.90
   9  -5  -6   63.49    8.90
   6  -9  -5   52.19    9.00
  -9  -6  -6    0.90    3.00
  -6  -6  -9    1.60    3.10
  -6  -9  -6   -2.00    3.00
   6  -9  -6   -1.40    2.60
   9  -6  -6    2.70    3.40
   6  -6  -9   -1.60    2.80
  -7  -6  -9  445.26   23.20
  -6  -9  -7  422.06   22.30
  -9  -7  -6  442.56   22.40
   9  -7   6  423.06   19.00
   6  -9  -7  440.16   24.00
   7  -6  -9  420.66   23.10
   9  -7  -6  438.26   24.60
  -8  -6  -9   20.60    6.50
  -6  -9  -8   27.00    7.30
   9  -8   6   17.30    4.00
  -9  -8  -6   11.30    4.70
   6  -9  -8   26.90    6.80
   8  -6  -9   15.50    5.50
   9  -8  -6   11.50    5.60
   7  -9   0  456.05   22.00
   0  -7  -9  470.55   23.10
   7  -9   1    9.80    3.70
  -1  -7  -9    6.30    3.70
   7  -9  -1   11.80    4.40
   1  -7  -9    8.90    3.90
  -2  -7  -9   20.70    5.80
   7  -9   2   17.70    4.80
   2  -7  -9   17.50    5.20
   7  -9  -2   16.50    4.80
  -7  -9  -3   23.50    5.20
  -9  -3  -7   31.20    6.50
  -3  -7  -9   17.60    5.50
   7  -9   3   15.50    4.10
   7  -9  -3   18.90    5.20
   3  -7  -9   21.70    6.20
  -7  -9  -4   25.60    5.70
  -4  -7  -9   32.20   11.20
   7  -9   4   24.00    4.60
   7  -9  -4   28.80    6.90
   9  -4  -7   33.40    7.30
   4  -7  -9   27.20    6.40
  -7  -9  -5  218.08   14.50
   7  -9   5  203.88    9.90
  -5  -7  -9  198.88   15.20
  -9  -5  -7  220.28   15.70
   5  -7  -9  201.18   16.00
   7  -9  -5  202.48   16.00
   9  -6   7  436.46   18.80
  -9  -6  -7  458.15   23.20
   7  -9   6  418.46   12.30
  -6  -7  -9  407.86   22.30
  -7  -9  -6  413.26   21.60
   6  -7  -9  415.66   23.00
   7  -9  -6  436.96   24.00
   9  -6  -7  435.86   24.10
  -7  -7  -9   -2.20    3.00
  -9  -7  -7   -2.50    2.40
   9  -7   7    2.30    2.10
  -7  -9  -7   -1.40    2.70
   7  -9  -7   -0.50    2.50
   7  -7  -9   -0.10    3.40
   9  -7  -7    1.20    3.40
  -9  -8  -7   67.49    9.70
  -7  -9  -8   86.19   10.60
   9  -8   7   90.99    6.60
  -8  -7  -9   82.69   10.50
   8  -7  -9   85.19   11.50
   7  -9  -8   88.39   11.50
   9  -8  -7   93.99   12.00
   8  -9   0   -1.90    2.40
   0  -8  -9    3.80    4.40
   8  -9   1  354.66   19.60
  -1  -8  -9  395.36   31.70
   8  -9  -1  385.56   21.10
   1  -8  -9  361.16   24.70
  -2  -8  -9   82.49   10.30
   8  -9   2   80.89    9.10
   8  -9  -2   96.39   10.80
  -3  -8  -9  148.09   13.30
  -9  -3  -8  154.78   13.30
   8  -9   3  156.28   11.90
   3  -8  -9  154.38   13.60
   9  -3  -8  160.88   13.70
   8  -9  -3  137.59   13.50
   8  -9   4  198.28   12.70
  -8  -9  -4  216.18   14.20
  -4  -8  -9  201.68   15.70
  -9  -4  -8  204.88   15.50
   8  -9  -4  209.98   16.60
   9  -4  -8  227.18   17.30
   4  -8  -9  221.58   16.40
  -9  -5  -8   40.90    8.40
  -8  -9  -5   45.70    7.90
   8  -9   5   48.20    5.90
  -5  -8  -9   44.40    8.70
   8  -9  -5   49.90    9.40
   5  -8  -9   28.30    7.30
   9  -5  -8   46.90    8.90
  -8  -9  -6   18.60    5.80
  -9  -6  -8   17.80    5.90
  -6  -8  -9   23.60    7.00
   9  -6   8   22.40    4.30
   9  -6  -8   11.60    5.10
   6  -8  -9   12.90    5.30
   8  -9  -6   23.50    6.60
  -9  -7  -8   88.09   10.60
  -8  -9  -7   78.19   10.40
  -7  -8  -9   82.29   10.70
   8  -9  -7   81.59   11.30
   9  -7  -8   82.99   11.30
   7  -8  -9   98.99   11.70
  -9  -8  -8   -1.90    3.40
  -8  -9  -8   -4.50    2.80
  -8  -8  -9   -2.30    3.60
   8  -9  -8    0.90    3.10
   8  -8  -9    0.90    2.80
   9  -8  -8   -2.30    2.60
   0  -9  -9  322.97   20.20
   9  -9   1   -0.40    2.90
   9  -9  -1    3.50    3.60
   1  -9  -9    2.30    3.20
  -9  -2  -9   75.09    9.40
   9  -9   2   70.69    9.10
  -2  -9  -9   59.69    9.90
   2  -9  -9   78.79    9.60
   9  -9  -2   79.79   10.70
   9  -2  -9   66.39    9.20
  -9  -3  -9    1.00    3.50
  -3  -9  -9   -0.70    2.90
   9  -9   3   -0.90    2.90
   9  -9  -3   -1.30    3.00
   3  -9  -9   -3.20    2.50
   9  -3  -9    0.50    2.90
  -9  -4  -9   10.90    5.20
  -4  -9  -9   16.60    5.70
   9  -9   4    8.00    4.20
   9  -9  -4   21.10    6.40
   9  -4  -9   13.50    5.60
   4  -9  -9   19.20    6.20
  -9  -9  -5   -4.10    2.50
  -5  -9  -9   -2.40    2.80
   9  -9   5   -1.70    2.30
   9  -9  -5   -4.20    3.00
   5  -9  -9    0.40    3.00
   9  -5  -9   -0.60    3.20
  -9  -9  -6  408.06   22.10
  -6  -9  -9  389.56   33.30
   9  -6   9  411.16   13.60
   9  -9   6  393.76   16.00
   9  -6  -9  392.56   23.90
   6  -9  -9  392.16   35.30
  -9  -9  -7   -0.30    3.80
  -9  -7  -9   -4.00    2.80
  -7  -9  -9   -1.10    3.40
   7  -9  -9   -3.20    3.60
   9  -9  -7   -7.40    3.30
   9  -7  -9   -6.50    3.50
  -9  -9  -8  529.75   27.40
  -9  -8  -9  474.05   30.60
  -8  -9  -9  517.15   28.30
   8  -9  -9  478.85   40.50
   9  -9  -8  545.25   42.90
   9  -8  -9  462.25   28.40
  -9  -9  -9   -7.30    3.10
   9  -9  -9    2.00    4.40
   0 -10   0 7426.06  138.69
   0   0 -10 7422.96  141.89
   0 -10   1  646.34   17.70
   1   0 -10  592.44   21.30
   0 -10  -1  630.94   25.40
  -1   0 -10  624.84   22.00
   0 -10  -2  360.16   16.40
   2   0 -10  331.47   15.20
  -2   0 -10  340.77   15.90
  -3   0 -10  321.77   15.50
   0 -10  -3  312.37   16.00
   3   0 -10  304.67   14.50
   3   0  10  281.37   10.90
  -4   0 -10   67.69    7.30
   0 -10  -4   69.59    7.90
   4   0 -10   79.09    7.30
  -5   0 -10  608.84   24.10
   5   0 -10  598.34   22.50
   0 -10  -5  645.74   26.30
  -6   0 -10  485.35   22.00
   6   0 -10  468.25   20.20
   0 -10  -6  496.65   23.50
  -7   0 -10  286.97   17.20
   7   0 -10  254.97   14.90
  10  -7   0  290.47   19.10
  10  -8   0   55.49    9.80
   8   0 -10   58.99    7.60
   0 -10  -8   53.39    9.10
  -8   0 -10   59.99   10.90
   0 -10  -9  282.87   19.20
   9   0 -10  297.47   18.10
  10  -9   0  307.57   20.20
   0  -1 -10  609.04   22.30
   0   1 -10  599.34   20.30
   1 -10   0  658.53   20.90
  -1 -10   0  619.34   19.00
   1   1 -10  557.74   19.20
  -1 -10  -1  539.55   19.30
   1 -10   1  566.04   17.40
  -1 -10   1  557.94   15.30
  -1   1 -10  572.64   20.00
   1  -1 -10  569.24   21.30
   1 -10  -1  560.54   20.50
  -2  -1 -10  112.79    9.00
  -1 -10  -2  111.19    8.80
   1 -10   2  105.49    5.10
   2   1 -10  111.19    8.00
   1 -10  -2  115.69    9.20
  -2   1 -10  112.39    8.60
   2  -1 -10  119.79    9.10
   3   1 -10  351.56   14.70
  -3  -1 -10  358.56   17.20
  -1 -10  -3  339.57   16.60
   3   1  10  346.57   13.90
   3  -1 -10  341.37   16.20
   1 -10  -3  325.77   16.90
  -4  -1 -10   14.40    4.20
   4  -1  10   12.40    2.30
   4   1 -10   11.40    3.10
  -1 -10  -4   13.40    4.30
  -4   1 -10   14.30    3.80
   1 -10  -4   13.90    4.60
  -1 -10  -5   50.29    7.20
   5   1 -10   53.79    5.90
  -5  -1 -10   53.59    7.30
   1 -10  -5   47.10    8.00
   5  -1 -10   38.60    6.60
  -5   1 -10   49.60    6.70
   6   1 -10  117.69    8.90
  -1 -10  -6  124.59   11.30
  -6  -1 -10  134.59   11.50
   1 -10  -6  118.39   11.60
  -6   1 -10  104.79   10.00
   6  -1 -10  130.69   10.40
  -7  -1 -10  501.25   23.20
  10  -7   1  471.25   24.30
   7   1 -10  513.55   20.50
   7  -1 -10  474.25   21.90
  -7   1 -10  453.35   22.10
  10  -7  -1  424.26   36.00
   1 -10  -7  455.55   27.40
  -8  -1 -10  216.38   15.80
  10  -8   1  215.28   16.50
  -1 -10  -8  242.48   17.00
  10  -8  -1  212.78   16.90
   1 -10  -8  220.88   16.60
   8  -1 -10  222.98   14.90
  -1 -10  -9  167.48   15.30
  -9  -1 -10  155.58   14.00
  10  -9   1  143.09   13.70
   1 -10  -9  160.58   14.50
   9  -1 -10  177.48   14.10
  10  -9  -1  140.79   14.20
   2 -10   0  336.67   17.60
   0  -2 -10  339.07   16.50
  -2 -10   0  331.67   12.70
   0   2 -10  358.86   13.90
  -2 -10  -1  106.49    7.80
  -1  -2 -10  115.19    9.60
   2 -10   1  116.89    7.60
   1   2 -10  121.19    7.60
  -2 -10   1   97.89    5.20
  -1   2 -10  110.79    7.70
   2 -10  -1  123.99    9.30
   1  -2 -10  125.29   10.00
   2 -10   2  856.51   21.80
  -2 -10  -2  883.61   27.40
   2   2 -10  868.81   24.20
  -2  -2 -10  907.11   29.60
   2  -2 -10  853.61   28.70
   2   2  10  873.21   25.80
  -2   2 -10  874.11   25.90
   2 -10  -2  834.32   28.60
  -3  -2 -10  323.27   16.90
   3   2 -10  335.77   13.40
  -2 -10  -3  318.27   15.90
   2 -10  -3  300.57   16.60
  -3   2 -10  327.77   15.00
   3  -2 -10  335.17   16.80
  -4  -2 -10  107.39    9.80
  -2 -10  -4  111.19    9.60
   4   2 -10  104.69    7.50
   2 -10  -4   90.89    9.30
   4  -2 -10   93.79    9.00
  -4   2 -10  109.39    8.80
  -5  -2 -10  200.18   13.80
  -2 -10  -5  191.58   13.50
   5  -2  10  196.68    7.70
   5   2 -10  210.28   11.00
   2 -10  -5  209.78   14.80
  -5   2 -10  226.98   13.30
   5  -2 -10  205.48   13.40
  -2 -10  -6 1230.68   40.00
  -6  -2 -10 1231.58   39.60
   6   2 -10 1211.98   33.80
   6  -2 -10 1217.08   38.50
   2 -10  -6 1246.78   41.00
  -6   2 -10 1258.97   38.00
  -2 -10  -7   -1.70    2.50
  10  -7   2    2.60    3.20
  -7  -2 -10    2.40    2.70
  -7   2 -10   -0.60    2.60
  10  -7  -2    0.60    3.00
   2 -10  -7    0.20    2.50
  -8  -2 -10    4.30    4.20
  10  -8   2    6.30    5.50
  -2 -10  -8   -0.10    2.80
   8  -2 -10    4.30    3.30
   2 -10  -8    1.90    3.60
  10  -8  -2    1.60    4.00
  -2 -10  -9   72.79   10.10
  10  -9   2   61.69    9.80
  -9  -2 -10   73.49   10.00
   9  -2 -10   84.29   11.90
   2 -10  -9   83.19   10.70
  10  -9  -2   79.99   10.90
   3 -10   0  288.27   14.40
   0  -3 -10  317.17   16.50
   0   3 -10  311.37   12.20
  -3 -10   0  287.87   11.40
  -1  -3 -10  354.96   17.80
   1   3 -10  363.96   12.90
   3 -10   1  332.17   14.50
  -3 -10  -1  348.37   14.30
   1  -3 -10  328.07   17.20
  -1   3 -10  349.57   13.80
   3 -10  -1  366.76   17.30
   3 -10   2  344.57   12.80
   2   3 -10  325.57   12.00
  -3 -10  -2  326.77   14.90
  -2  -3 -10  311.37   16.90
  -2   3 -10  310.67   13.50
   2  -3 -10  291.87   16.30
   3 -10  -2  318.87   16.80
   3 -10   3  348.07   10.50
   3   3 -10  351.56   12.90
  -3  -3 -10  367.26   18.50
  -3 -10  -3  348.97   16.70
   3 -10   3  333.67   10.20
   3 -10  -3  365.36   18.60
   3  -3 -10  349.96   18.00
  -3   3 -10  363.66   15.40
  -4  -3 -10  562.34   24.10
   4   3 -10  544.55   17.60
  -3 -10  -4  580.74   23.20
   3 -10  -4  568.04   24.70
  -4   3 -10  563.94   21.00
   4  -3 -10  557.24   23.70
  -5  -3 -10  343.77   18.80
   5   3 -10  310.77   13.20
  -3 -10  -5  336.27   18.00
  -5   3 -10  318.07   16.10
   5  -3 -10  316.37   17.70
   3 -10  -5  346.57   19.40
  -3 -10  -6    5.00    3.50
  -6  -3 -10    9.90    4.30
   6  -3 -10   12.00    4.40
  10  -6  -3   11.90    7.30
   3 -10  -6    5.80    3.70
  -6   3 -10    9.80    3.60
  -3 -10  -7  301.37   18.60
  -7  -3 -10  314.67   19.20
  10  -7   3  286.77   18.20
  10  -7  -3  318.97   20.50
   7  -3 -10  324.97   18.80
   3 -10  -7  318.97   20.00
  -3 -10  -8  860.41   34.20
  -8  -3 -10  860.31   34.30
  10  -8   3  882.51   33.70
  10  -8  -3  885.61   36.70
   3 -10  -8  877.11   35.60
   8  -3 -10  863.01   33.60
  10  -9   3  679.23   29.20
  -3 -10  -9  762.62   32.50
  -9  -3 -10  739.23   32.10
  10  -9  -3  724.83   33.30
   9  -3 -10  762.12   32.20
   3 -10  -9  748.73   33.30
   4 -10   0   83.69    8.10
   0   4 -10   68.59    5.20
   0  -4 -10   86.99    9.10
  -4 -10   0   70.09    5.40
  -1  -4 -10   13.40    4.60
   4 -10   1   12.20    3.50
  -4 -10  -1   13.40    3.10
   1   4 -10   10.70    2.20
   1  -4 -10   11.90    4.00
  -1   4 -10   15.30    3.10
   4 -10  -1    7.90    3.60
  -4 -10  -2  113.39    8.60
  -2  -4 -10  108.79   10.30
   2   4 -10  114.29    6.00
   4 -10   2  104.39    7.80
   4 -10  -2  106.19   10.20
  -2   4 -10  103.69    7.10
   2  -4 -10  124.59   10.90
  -4 -10  -3  546.85   21.60
   4 -10   3  585.14   16.90
   3   4 -10  549.85   15.70
  -3  -4 -10  556.64   24.30
  -3   4 -10  534.55   19.30
   4 -10  -3  535.25   23.90
   3  -4 -10  569.34   24.60
   4   4 -10   48.10    4.40
  -4 -10  -4   44.30    7.00
  -4  -4 -10   58.79    7.90
   4  -4 -10   56.69    7.80
   4 -10  -4   33.60    6.90
  -4   4 -10   48.40    7.90
  -4 -10  -5    0.50    2.30
   5   4 -10   -1.30    1.10
  -5  -4 -10    0.60    2.80
   4 -10  -5   -2.70    2.50
   5  -4 -10    1.90    2.60
  -4 -10  -6  369.06   20.20
   6  -4 -10  399.36   21.20
  10  -6  -4  404.56   23.00
   4 -10  -6  383.86   21.50
  -4 -10  -7  140.59   12.80
  10  -7   4  135.49   12.00
  -7  -4 -10  131.59   12.90
   4 -10  -7  146.59   13.70
  10  -7  -4  133.09   13.50
   7  -4 -10  146.49   13.00
  10  -8   4  210.78   15.10
  -8  -4 -10  204.18   15.90
  -4 -10  -8  197.28   15.70
   8  -4 -10  219.78   16.80
  10  -8  -4  204.98   17.20
   4 -10  -8  205.38   16.80
  -9  -4 -10    3.80    4.40
  -4 -10  -9   -4.50    3.10
  10  -9   4    5.60    3.40
  10  -9  -4    6.30    4.80
   9  -4 -10    3.60    4.10
   5 -10   0  642.04   24.60
   0  -5 -10  591.64   25.70
   0   5 -10  607.74   17.10
  -5 -10  -1   49.20    8.60
  -1  -5 -10   44.80    7.90
   5 -10   1   48.60    6.30
   1   5 -10   49.10    3.80
   1  -5 -10   39.70    7.20
   5 -10  -1   50.39    7.90
  -1   5 -10   44.40    4.60
  -5 -10  -2  198.48   11.30
  -2  -5 -10  183.88   13.90
   5 -10   2  199.48   11.10
   2   5 -10  189.98    7.20
   5 -10  -2  188.18   13.70
  -2   5 -10  207.68   10.10
   2  -5 -10  184.48   13.80
   3   5 -10  330.97   10.20
  -3  -5 -10  322.67   18.70
  -5 -10  -3  330.17   16.10
   5 -10   3  351.96   13.60
   5 -10   3  349.67   12.70
   3  -5 -10  348.67   19.20
   5 -10  -3  328.07   19.10
  -3   5 -10  337.47   14.50
   4   5 -10    0.00    1.20
  -4  -5 -10    3.50    3.30
   5 -10   4    1.70    1.40
  -5 -10  -4    2.90    2.90
   4  -5 -10    0.70    3.10
   5 -10  -4    7.80    4.10
  -5  -5 -10  259.37   25.10
  -5 -10  -5  219.78   14.70
   5  -5 -10  222.18   15.70
  -6  -5 -10   48.60    8.60
  -5 -10  -6   61.89    8.70
   6  -5 -10   68.89    9.00
  10  -6  -5   66.99   11.00
   5 -10  -6   72.39    9.80
  -5 -10  -7   34.40    7.60
  -7  -5 -10   32.80    7.40
  10  -7   5   33.50    7.00
   7  -5 -10   33.70    7.70
   5 -10  -7   28.90    7.30
  10  -7  -5   21.50    6.60
  10  -8   5 1234.58   39.80
  -5 -10  -8 1290.97   44.20
  -8  -5 -10 1370.66   45.90
  10  -8  -5 1307.67   46.90
   8  -5 -10 1319.17   45.50
   5 -10  -8 1283.27   45.60
  10  -9   5   55.59    8.40
  -9  -5 -10   55.09   10.00
  -5 -10  -9   55.39   10.20
   9  -5 -10   73.49   10.30
   5 -10  -9   49.20    9.90
  10  -9  -5   54.99   10.70
   0  -6 -10  445.06   22.50
   0   6 -10  454.35   13.70
   6 -10   0  479.05   21.80
   6 -10   1  113.49    9.90
   1   6 -10  113.59    5.40
  -1  -6 -10  113.69   11.30
   6 -10  -1  123.49   10.90
   1  -6 -10  110.49   11.10
  -6 -10  -2 1268.17   34.90
   2   6 -10 1236.48   24.80
   6 -10   2 1237.28   36.00
  -2  -6 -10 1300.37   41.90
   6 -10  -2 1170.88   39.80
   2  -6 -10 1215.08   40.90
  -6 -10  -3    9.90    3.30
   6 -10   3   13.60    3.30
  -3  -6 -10   11.10    4.40
   3  -6 -10   12.30    4.60
   6 -10  -3    3.70    3.80
  -4  -6 -10  408.46   23.00
  -6 -10  -4  404.76   19.50
   4   6 -10  391.86   10.70
   6 -10   4  410.36   14.40
   4  -6 -10  413.66   22.40
   6 -10  -4  411.46   33.40
   6 -10   5   75.29    3.70
  -5  -6 -10   72.39    9.80
  -6 -10  -5   68.99    8.70
   5  -6 -10   69.19   12.10
  10  -5  -6   55.49    9.60
   6 -10  -5   87.79   10.50
  -6  -6 -10  207.08   16.00
  -6 -10  -6  228.08   15.80
  10  -6  -6  214.88   17.30
   6  -6 -10  210.08   16.20
   6 -10  -6  196.98   16.10
  10  -7   6   -4.10    2.50
  -6 -10  -7   -1.70    3.50
  -7  -6 -10   -0.40    3.30
   7  -6 -10    0.70    3.00
   6 -10  -7    5.70    4.00
  10  -7  -6    6.20    3.60
  -8  -6 -10   61.29   15.00
  10  -8   6   74.69    8.20
  -6 -10  -8   83.59   11.00
  10  -8  -6   67.29   17.70
   6 -10  -8   63.89   14.10
   8  -6 -10   56.69   10.30
  -6 -10  -9   35.50    8.70
  -9  -6 -10   32.30    8.10
  10  -9   6   48.70    6.30
  10  -9  -6   34.90    7.70
   9  -6 -10   33.70    8.10
   6 -10  -9   28.80    7.90
   7 -10   0  267.37   16.70
   0  -7 -10  268.97   21.00
   7 -10   1  456.75   21.60
   1  -7 -10  475.95   28.00
   7 -10  -1  476.05   23.40
  -2  -7 -10    0.00    2.60
   7 -10   2   -3.60    1.80
   7 -10  -2    1.20    3.50
  -7 -10  -3  334.67   16.80
   7 -10   3  306.97   15.30
  -3  -7 -10  298.77   19.10
   7 -10  -3  354.86   20.70
   3  -7 -10  304.57   19.50
   7 -10   4  124.69    8.70
  -7 -10  -4  126.49   11.30
  -4  -7 -10  141.09   13.50
   7 -10  -4  138.79   13.20
  10  -4  -7  140.89   13.10
   4  -7 -10  139.29   13.20
  -5  -7 -10   27.70    7.20
  -7 -10  -5   26.90    6.10
   7 -10  -5   32.90    7.20
   5  -7 -10   33.20    7.40
  10  -5  -7   42.50    9.00
  -7 -10  -6   -1.10    2.90
  -6  -7 -10    1.90    2.90
   7 -10  -6    0.00    3.80
   6  -7 -10   14.90    5.80
  10  -6  -7   -2.70    2.70
  -7 -10  -7  439.86   23.70
  10  -7   7  415.26   19.20
  10  -7  -7  480.65   27.70
   7  -7 -10  434.76   24.60
  10  -8   7  194.98   11.40
  -7 -10  -8  193.58   16.40
  -8  -7 -10  197.78   16.90
   7 -10  -8  177.38   16.40
   8  -7 -10  169.38   15.80
  10  -8  -7  200.38   17.30
  -9  -7 -10  418.06   29.40
   7 -10  -9  421.56   26.60
   9  -7 -10  427.26   25.80
  10  -9  -7  448.96   27.70
   0  -8 -10   53.09    9.30
   8 -10   0   70.49    9.40
  -1  -8 -10  218.58   16.80
   8 -10   1  225.38   15.40
   8 -10  -1  229.78   17.20
   1  -8 -10  218.88   16.60
  -2  -8 -10    8.90    4.90
   8 -10   2   -2.30    3.00
   2  -8 -10    8.00    3.60
   8 -10  -2    3.40    3.00
   8 -10   3  838.62   29.60
  -3  -8 -10  871.11   35.10
   3  -8 -10  927.21   36.30
  10  -3  -8  871.91   34.90
   8 -10  -3  838.22   34.90
   8 -10   4  240.38   12.40
  -4  -8 -10  194.08   16.00
   4  -8 -10  209.18   16.80
   8 -10  -4  203.38   16.60
  10  -4  -8  210.18   16.70
 -10  -5  -8 1292.17   44.70
  -5  -8 -10 1308.57   45.70
  -8 -10  -5 1332.77   42.30
   8 -10   5 1267.97   33.50
   8 -10  -5 1354.56   47.20
  10  -5  -8 1305.67   46.70
   5  -8 -10 1373.66   46.90
  -6  -8 -10   53.49   12.20
  -8 -10  -6   54.29    8.90
  10  -6   8   69.99    7.80
   6  -8 -10   72.09   13.50
  10  -6  -8   63.29   11.20
  10  -7   8  215.88   10.80
 -10  -7  -8  192.38   15.90
  -8 -10  -7  215.28   17.20
  -7  -8 -10  166.08   15.30
   7  -8 -10  200.08   16.60
  10  -7  -8  215.38   17.80
   8 -10  -7  185.38   17.00
  -8 -10  -8  146.59   14.20
 -10  -8  -8  128.79   14.30
   8  -8 -10  148.19   17.90
   8 -10  -8  102.29   22.00
  -9  -8 -10   62.39   11.50
  -8 -10  -9   34.70    8.80
 -10  -9  -8   43.30    9.60
   8 -10  -9   68.39   11.90
   9  -8 -10   54.09   10.70
  10  -9  -8   47.40   10.00
   0  -9 -10  300.87   20.20
   9 -10   0  295.37   19.20
   9 -10   1  172.88   14.20
  -1  -9 -10  174.58   15.30
   1  -9 -10  172.38   15.30
   9 -10  -1  162.48   14.50
  -2  -9 -10   76.59   10.40
   9 -10   2   64.49   11.60
   9 -10  -2   73.19   10.30
  10  -2  -9   74.09   10.00
   2  -9 -10   70.19   11.30
  -3  -9 -10  790.02   33.60
   9 -10   3  727.83   28.60
   3  -9 -10  752.52   33.60
  10  -3  -9  764.62   32.90
   9 -10  -3  763.32   33.80
  -4  -9 -10   -3.40    4.70
   9 -10   4    0.80    2.60
   9 -10  -4    4.90    4.70
  10  -4  -9    5.30    4.00
   4  -9 -10    1.80    4.20
  -5  -9 -10   63.49   11.50
 -10  -5  -9   56.89    9.80
   9 -10   5   55.19    6.90
   9 -10  -5   46.00    9.70
  10  -5  -9   53.29   10.00
   5  -9 -10   65.29   11.00
 -10  -6  -9   22.80    7.50
  -6  -9 -10   32.80    8.70
  10  -6  -9   36.60    8.90
   6  -9 -10   23.70    6.60
   9 -10  -6   21.40    7.70
  -9 -10  -7  422.66   23.80
 -10  -7  -9  413.96   36.20
  -7  -9 -10  399.46   29.00
  10  -7  -9  467.85   36.00
   9 -10  -7  419.66   26.80
  -9 -10  -8   56.09   10.20
 -10  -8  -9   72.19   12.10
  -8  -9 -10   57.99   10.20
   9 -10  -8   67.19   12.50
  10  -8  -9   61.59   11.50
   8  -9 -10   60.19   10.40
   0 -10 -10  666.93   37.20
  10 -10   0  730.43   32.30
  -1 -10 -10   -4.10    3.40
  10 -10   1    2.70    3.40
  10 -10  -1   -5.60    3.30
   1 -10 -10   -1.60    3.90
  10  -1 -10    4.70    4.10
  -2 -10 -10  411.76   24.50
  10 -10   2  431.36   22.90
  10 -10  -2  450.45   29.10
   2 -10 -10  424.86   25.10
  10  -2 -10  435.56   24.00
  -3 -10 -10    0.00    3.30
  10 -10   3   -0.40    3.30
  10 -10  -3   -3.60    3.20
   3 -10 -10   -0.30    3.70
  10  -3 -10   -3.60    4.00
 -10  -4 -10  102.89   12.90
  -4 -10 -10  105.69   12.80
  10 -10   4   97.99   10.30
  10 -10  -4  108.29   13.40
   4 -10 -10  104.29   12.60
  10  -4 -10   83.59   13.40
 -10  -5 -10    0.00    5.10
  -5 -10 -10    4.80    5.00
  10 -10   5    3.90    2.90
  10 -10  -5   -6.90    4.10
   5 -10 -10   -2.80    4.20
  10  -5 -10    0.40    3.70
 -10  -6 -10   34.40    8.60
  -6 -10 -10   26.10    8.70
   6 -10 -10   28.90    8.10
  10 -10  -6   55.69   11.40
 -10  -7 -10   -9.20    4.10
  -7 -10 -10   -2.30    4.30
   7 -10 -10   -5.50    3.10
  10 -10  -7   -3.30    4.40
 -10 -10  -8   -7.30    3.90
   0 -11   0    2.50    2.20
   0   0 -11   -0.40    1.90
  -1   0 -11    1.50    2.40
   0 -11  -1   -0.10    2.00
   1   0 -11    1.30    2.00
  -2   0 -11  123.09    9.90
   0 -11  -2  130.19    9.90
   2   0 -11  136.69   10.00
   3   0 -11 1903.21   47.70
  -3   0 -11 1916.31   49.40
   0 -11  -3 1856.41   49.80
   0 -11  -4  402.96   20.10
  -4   0 -11  405.26   19.30
   4   0  11  410.96   13.80
   0 -11  -5   17.20    5.00
   5   0 -11   20.00    4.60
  -5   0 -11   16.20    5.00
  -6   0 -11  742.23   29.30
   0 -11  -6  808.72   31.60
   6   0 -11  752.72   27.40
  11  -7   0  205.38   16.90
   7   0 -11  223.58   14.20
   0 -11  -7  202.68   15.60
   0 -11  -8  233.08   17.00
  -8   0 -11  237.28   16.80
  11  -8   0  241.08   18.50
   8   0 -11  232.68   15.50
   0 -11  -9  488.35   31.20
   9   0 -11  515.95   24.40
  11  -9   0  490.65   26.70
   0 -11 -10  249.78   19.30
  11 -10   0  288.27   20.30
  10   0 -11  251.07   17.50
   0   1 -11    0.20    2.00
  -1 -11   0    2.30    1.60
   0  -1 -11    0.10    2.00
   1   1 -11   -3.10    1.50
  -1  -1 -11    1.00    2.30
   1 -11   1   -1.70    1.30
  -1 -11  -1    3.30    1.50
   1 -11  -1    1.50    2.20
  -1 -11   1    0.00    1.00
  -1   1 -11    1.20    2.00
   1  -1 -11    1.00    1.90
  -1 -11  -2   42.50    6.40
  -2  -1 -11   34.50    6.30
   1 -11   2   43.80    2.80
   2   1 -11   45.40    5.50
   2  -1 -11   44.90    6.30
   1 -11  -2   39.80    6.70
  -2   1 -11   49.00    5.80
  -1 -11  -3  200.88   13.00
  -3  -1 -11  182.98   12.90
   3   1 -11  201.28   11.60
   3  -1 -11  191.98   12.60
   1 -11  -3  224.38   14.00
  -3   1 -11  191.68   12.30
   3   1  11  222.58   10.60
  -1 -11  -4    8.20    3.50
   4   1 -11    3.20    2.20
  -4  -1 -11   10.70    4.30
   1 -11  -4    9.90    3.80
  -4   1 -11    8.80    3.40
   4  -1 -11    8.60    3.50
   5   1 -11    1.00    2.00
  -1 -11  -5    2.10    1.50
  -5  -1 -11    6.50    3.80
  -5   1 -11    4.20    3.00
   1 -11  -5   -1.80    2.70
   5  -1 -11   -1.30    2.20
   6   1 -11  419.86   18.80
  -6  -1 -11  434.96   22.00
  -1 -11  -6  439.76   22.40
   6  -1 -11  427.36   20.50
   1 -11  -6  413.76   22.30
  -6   1 -11  455.45   21.80
  -7  -1 -11   52.89    9.40
   7   1 -11   50.99    7.00
  -1 -11  -7   49.00    8.60
   1 -11  -7   78.69   10.10
  11  -7  -1   62.59   10.80
  -7   1 -11   40.10    7.70
   7  -1 -11   44.00    7.80
  -8  -1 -11  876.31   34.70
   8   1 -11  816.12   30.30
  -1 -11  -8  899.11   35.50
  11  -8   1  899.41   36.50
   1 -11  -8  884.21   35.80
   8  -1 -11  846.12   32.50
  11  -8  -1  868.61   36.90
  -1 -11  -9    0.90    3.70
   9   1 -11    1.10    3.90
  -9  -1 -11    2.10    2.90
  11  -9   1    4.90    4.10
   1 -11  -9   -0.70    3.80
  11  -9  -1    3.70    4.00
  -1 -11 -10   70.69   11.40
   1 -11 -10   82.69   12.70
  10  -1 -11   87.39   10.90
  11 -10  -1   80.19   12.80
   0  -2 -11  135.29   10.80
  -2 -11   0  137.79    7.60
   0   2 -11  136.89    8.90
   2 -11   0  128.99    8.60
  -2 -11  -1   51.89    5.30
   1   2 -11   54.99    5.40
  -1  -2 -11   47.00    7.60
   2 -11   1   49.40    4.70
  -2 -11   1   43.90    3.00
   2 -11  -1   40.30    6.50
   1  -2 -11   43.00    7.10
  -1   2 -11   51.29    5.60
  -2  -2 -11   -1.40    1.90
   2 -11   2   -0.80    1.00
  -2 -11  -2   -1.80    1.40
   2   2 -11    3.50    1.50
   2 -11  -2   -1.50    2.00
  -2   2 -11    1.30    1.40
   2  -2 -11    3.80    3.00
  -2 -11  -3 1679.23   45.10
   3   2 -11 1646.84   40.30
  -3  -2 -11 1607.04   46.50
  -3   2 -11 1705.23   43.70
   2 -11  -3 1631.24   46.60
   3  -2 -11 1660.83   46.40
  -4  -2 -11  239.58   15.60
  -2 -11  -4  220.88   14.40
   4   2 -11  226.28   11.60
   4  -2 -11  228.58   14.60
  -4   2 -11  231.08   13.50
   2 -11  -4  232.98   15.40
   5   2 -11   14.00    3.70
  -2 -11  -5    7.70    4.00
  -5  -2 -11    7.20    4.00
   5  -2 -11    6.80    3.50
   2 -11  -5   10.40    4.90
  -5   2 -11   14.60    4.30
  -6  -2 -11    7.00    6.50
  -2 -11  -6    4.30    3.60
   6   2 -11    8.30    2.80
   6  -2 -11    7.80    4.20
   2 -11  -6    5.80    4.00
  -6   2 -11    1.80    3.10
   7   2 -11   94.19    8.80
  -7  -2 -11   82.99   10.00
  -2 -11  -7   94.39   10.90
  11  -7  -2  105.69   12.00
  -7   2 -11   83.49    9.60
   2 -11  -7   85.49   10.90
   7  -2 -11   97.39   10.50
  -8  -2 -11  151.48   13.90
  11  -8   2  170.08   15.00
  -2 -11  -8  154.48   14.40
   8   2 -11  158.98   12.00
  11  -8  -2  150.18   14.80
   8  -2 -11  149.09   13.00
   2 -11  -8  146.99   14.20
   9   2 -11   69.59    9.10
  11  -9   2   56.69    9.90
  -2 -11  -9   79.39   11.20
   9  -2 -11   60.59    9.50
   2 -11  -9   75.49   10.50
  11  -9  -2   51.79   12.00
  -2 -11 -10    9.20    7.00
  11 -10   2   12.20    4.70
   2 -11 -10    8.20    7.80
  10  -2 -11    4.30    4.60
  11 -10  -2    5.40    5.30
   0  -3 -11 1842.92   50.89
   0   3 -11 1902.11   43.40
  -3 -11   0 1876.61   40.90
   3 -11   0 1852.91   46.90
  -3 -11  -1  208.38   10.60
   3 -11   1  211.88   13.00
  -1  -3 -11  206.48   14.00
   1   3 -11  202.48   10.20
   1  -3 -11  193.88   13.60
   3 -11  -1  203.08   12.80
  -1   3 -11  197.98   10.70
   3 -11   2 1631.64   37.30
  -3 -11  -2 1593.74   42.10
   2   3 -11 1664.13   38.70
  -2  -3 -11 1611.44   47.10
  -2   3 -11 1661.13   41.20
   3 -11  -2 1703.73   47.00
   2  -3 -11 1699.03   47.50
   3   3 -11   -0.20    1.70
  -3  -3 -11    2.70    2.80
  -3 -11  -3   -1.80    1.90
  -3   3 -11    0.10    1.80
   3 -11  -3   -1.60    2.30
   3  -3 -11    0.40    2.20
  -4  -3 -11   47.90    8.10
   4   3 -11   34.50    4.40
  -3 -11  -4   25.00    5.80
  -4   3 -11   31.00    5.60
   4  -3 -11   26.70    6.00
   3 -11  -4   28.10    6.30
   5   3 -11   92.69    7.20
  -3 -11  -5   98.49    9.90
  -5  -3 -11   83.19    9.80
   5  -3 -11   84.49    9.60
  -5   3 -11   87.59    8.80
   3 -11  -5   81.09   17.20
  -6  -3 -11  234.88   16.50
  -3 -11  -6  208.88   15.30
   6   3 -11  217.18   11.70
   3 -11  -6  205.08   16.00
   6  -3 -11  234.48   16.20
  -6   3 -11  227.88   14.80
  -3 -11  -7   92.69   11.20
  -7  -3 -11   91.89   11.20
   7   3 -11  108.49    8.80
   7  -3 -11  100.59   11.30
   3 -11  -7  106.19   11.80
  11  -7  -3  100.69   12.40
  -8  -3 -11  658.93   30.60
  -3 -11  -8  635.44   29.80
  11  -8   3  645.24   29.60
   8   3 -11  655.53   24.80
  11  -8  -3  705.43   33.20
   3 -11  -8  665.73   31.10
   8  -3 -11  689.03   30.30
  -9  -3 -11  147.49   14.70
  11  -9   3  143.89   13.40
  -3 -11  -9  157.38   15.30
   3 -11  -9  145.89   14.60
   9  -3 -11  152.68   14.30
  11  -9  -3  147.89   15.80
  -3 -11 -10   53.69   13.40
  11 -10   3   61.99    8.50
  11 -10  -3   49.90   15.40
   3 -11 -10   45.80   10.00
   0   4 -11  407.06   14.70
   4 -11   0  395.66   18.20
   0  -4 -11  407.86   20.90
  -4 -11  -1    1.10    2.30
   1   4 -11    6.10    2.20
   4 -11   1    8.10    3.20
  -1  -4 -11    8.10    3.60
  -1   4 -11    9.30    2.70
   4 -11  -1   10.50    4.10
   1  -4 -11    7.10    3.90
   4 -11   2  236.38   11.00
  -2  -4 -11  235.78   15.50
   2   4 -11  224.58    9.80
  -4 -11  -2  227.38   12.60
  -2   4 -11  234.58   11.70
   4 -11  -2  229.38   14.90
   2  -4 -11  248.38   16.10
   3   4 -11   36.10    4.10
  -4 -11  -3   36.10    6.30
  -3  -4 -11   31.00    6.90
   4 -11  -3   28.20    6.40
   3  -4 -11   32.20    6.90
  -3   4 -11   35.40    5.00
   4   4 -11   -0.30    1.20
  -4  -4 -11    1.70    3.20
  -4 -11  -4   -0.70    2.50
  -4   4 -11   -1.90    2.00
   4 -11  -4   -5.40    2.20
   4  -4 -11    1.20    3.10
  -4 -11  -5   48.50    8.20
  -5  -4 -11   53.29    9.20
   5   4 -11   60.99    5.70
   5  -4 -11   60.29    9.50
   4 -11  -5   72.49    9.70
  -4 -11  -6   66.29    9.20
  -6  -4 -11   54.79    9.50
   6   4 -11   72.69    6.40
   4 -11  -6   65.99   10.60
   6  -4 -11   75.09    9.90
  11  -6  -4   60.29   10.70
  -4 -11  -7   55.79    9.50
  11  -7   4   55.39    9.40
  -7  -4 -11   61.19   10.30
   7   4 -11   65.99    6.60
   4 -11  -7   48.70    9.30
   7  -4 -11   56.29    9.60
  11  -7  -4   53.59   10.10
  -4 -11  -8   18.00    6.50
  11  -8   4   19.00    6.00
   8  -4 -11   17.90    6.40
  11  -8  -4   15.30    8.00
   4 -11  -8   17.00    7.40
  11  -9   4    4.60    4.00
  -4 -11  -9   12.10    5.40
  -9  -4 -11    9.60    4.90
  11  -9  -4    8.90    5.70
   9  -4 -11    9.10    5.00
   4 -11  -9    2.10    4.50
 -10  -4 -11    3.20    4.80
  -4 -11 -10   -5.50    4.30
  11 -10   4    0.00    4.00
  10  -4 -11    2.70    4.50
   4 -11 -10    6.00    4.70
  11 -10  -4   -1.30    4.40
   5 -11   0   20.50    5.00
   0  -5 -11   15.40    5.30
   0   5 -11   25.90    3.20
   5 -11   1   -1.00    2.20
  -5 -11  -1    4.10    1.60
   1   5 -11    0.20    1.60
  -1  -5 -11    2.30    3.20
   5 -11  -1   -0.90    2.20
  -1   5 -11    2.60    1.40
   1  -5 -11    0.80    2.90
   2   5 -11   11.60    2.40
  -2  -5 -11   11.80    4.60
  -5 -11  -2    9.20    2.90
   5 -11  -2    9.60    3.60
  -2   5 -11   10.10    2.80
   2  -5 -11   12.80    4.50
   3   5 -11   92.89    5.40
  -5 -11  -3   89.59    8.80
  -3  -5 -11   93.29   12.10
   5 -11   3   94.19    5.90
  -3   5 -11   96.19    8.00
   5 -11  -3   89.39   10.20
   3  -5 -11   98.79   10.80
   5 -11   4   72.99    3.20
  -5 -11  -4   65.29    8.40
  -4  -5 -11   67.29    9.50
   4   5 -11   62.39    4.80
   4  -5 -11   58.99    9.70
   5 -11  -4   71.59    9.60
  -5 -11  -5   -0.90    2.80
   5   5 -11   -2.30    1.70
  -5  -5 -11   -0.80    2.70
   5  -5 -11    1.80    3.40
  -6  -5 -11 1066.39   39.70
  -5 -11  -6 1047.40   37.20
   6  -5 -11 1095.69   39.70
   5 -11  -6 1079.79   40.30
  11  -6  -5 1054.89   41.70
  -5 -11  -7   21.60    6.60
  -7  -5 -11   16.70    6.30
  11  -7   5   15.10    5.50
  11  -7  -5   18.80    5.80
   7  -5 -11   28.50    6.70
   5 -11  -7   21.50    6.80
  11  -8   5  543.45   25.30
  -5 -11  -8  580.24   28.20
  -8  -5 -11  532.45   27.80
  11  -8  -5  560.34   30.20
   5 -11  -8  588.54   29.80
   8  -5 -11  565.94   28.50
  11  -9   5   10.30    3.20
   9  -5 -11   -4.00    3.60
 -10  -5 -11  102.99   12.90
  -5 -11 -10   92.39   12.70
  11 -10   5  109.69    9.40
   5 -11 -10   88.69   12.60
  11 -10  -5  119.89   13.50
   6 -11   0  779.82   29.70
   0   6 -11  819.42   21.30
   6 -11   1  438.26   20.00
   1   6 -11  408.96   12.60
  -1  -6 -11  417.66   23.30
  -1   6 -11  434.36   15.20
   6 -11  -1  435.36   21.60
  -2  -6 -11    3.90    3.40
  -6 -11  -2    4.10    2.60
   2   6 -11    2.80    1.40
   6 -11   2   11.20    3.20
   6 -11  -2    5.20    3.60
   2  -6 -11    4.20    5.20
   6 -11   3  198.78   10.80
  -6 -11  -3  203.38   13.10
  -3  -6 -11  241.08   17.10
   6 -11  -3  215.18   16.00
   3  -6 -11  214.58   16.30
  -4  -6 -11   71.19    9.60
  -6 -11  -4   69.79    8.70
   6 -11   4   88.89    5.10
   4  -6 -11   67.59    9.60
   6 -11  -4   72.89    9.90
  -5  -6 -11 1102.09   40.40
  -6 -11  -5 1036.20   36.20
   5  -6 -11 1075.09   40.00
   6 -11  -5 1017.20   39.70
  11  -5  -6 1093.09   41.70
  -6 -11  -6   -5.00    2.70
  -6  -6 -11   -5.30    2.90
   6 -11  -6   -2.30    3.50
  11  -6  -6   -0.10    3.20
   6  -6 -11    0.40    2.30
  -7  -6 -11   -6.90    3.30
  -6 -11  -7   -3.20    2.90
  11  -7   6   -5.00    3.00
  11  -7  -6   12.90    5.00
   7  -6 -11   -0.40    3.10
   6 -11  -7    3.10    4.40
  -6 -11  -8  347.07   21.50
  11  -8   6  320.57   18.10
  -8  -6 -11  415.86   24.30
   8  -6 -11  325.97   21.40
  11  -8  -6  331.67   23.20
   6 -11  -8  302.47   21.30
  -9  -6 -11    4.80    5.00
  11  -9   6   10.50    4.00
  -6 -11  -9   -0.80    4.40
   9  -6 -11    4.50    8.00
  11  -9  -6   10.60    7.00
   6 -11  -9   -0.80    4.60
  -6 -11 -10   15.40    6.90
  10  -6 -11   22.60    7.50
   7 -11   0  184.48   14.00
   0  -7 -11  194.58   15.60
  -1  -7 -11   48.80    9.30
   7 -11   1   55.69    8.80
   1  -7 -11   45.30    9.00
   7 -11   2   94.29    9.20
  -2  -7 -11   73.99    9.90
   7 -11  -2   95.89   11.00
   2  -7 -11   89.99   11.10
  -7 -11  -3   97.09    9.20
   7 -11   3  106.29    8.10
  -3  -7 -11  102.09   11.90
   7 -11  -3  104.29   11.50
   3  -7 -11  107.69   12.10
  -7 -11  -4   52.49    9.90
  -4  -7 -11   56.09   10.10
   4  -7 -11   45.80    8.70
  11  -4  -7   65.69   11.00
   7 -11  -4   52.49   10.50
  -7 -11  -5   15.40    5.10
  -5  -7 -11   19.60    6.70
   7 -11  -5   22.20    7.30
   5  -7 -11   14.60    5.70
  11  -5  -7   24.70    6.90
  -7 -11  -6   -4.60    2.30
  -6  -7 -11   -2.20    3.10
   6  -7 -11    0.90    4.60
   7 -11  -6   -1.40    3.60
  11  -6  -7   -3.60    4.60
  11  -7   7    5.50    3.80
  -7  -7 -11   -3.50    4.00
  -7 -11  -7   -2.20    3.40
  11  -7  -7   -0.50    3.00
   7  -7 -11    1.40    3.40
   7 -11  -7   -1.90    3.10
  -7 -11  -8   10.20    5.60
  -8  -7 -11    5.60    4.50
  11  -8  -7   14.00    5.70
   7 -11  -8    6.80    5.50
   8  -7 -11    9.10    7.00
  -9  -7 -11   27.00    8.10
  -7 -11  -9   25.00    7.30
   7 -11  -9   27.70    8.10
  11  -9  -7   32.00    9.20
   9  -7 -11   27.30    6.30
   0  -8 -11  240.18   18.00
   8 -11   0  228.18   16.30
  -1  -8 -11  901.01   36.70
   8 -11   1  864.61   37.70
   8 -11  -1  857.01   34.20
   1  -8 -11  833.12   35.20
  -2  -8 -11  180.08   15.50
   8 -11   2  160.88   12.60
   8 -11  -2  147.29   13.80
   2  -8 -11  151.48   14.40
   8 -11   3  679.13   25.20
  -3  -8 -11  697.33   31.90
   8 -11  -3  642.24   30.30
   3  -8 -11  656.93   31.40
  11  -3  -8  672.23   31.70
  -8 -11  -4   10.00    4.30
  -4  -8 -11   18.50    7.00
  11  -4  -8   12.10    4.90
   8 -11  -4   10.10    5.70
   4  -8 -11   15.90    6.30
  -8 -11  -5  585.84   26.20
  -5  -8 -11  600.14   29.90
   8 -11  -5  560.94   29.30
   5  -8 -11  595.24   29.90
  -6  -8 -11  332.77   22.10
  11  -6   8  310.37   17.10
   6  -8 -11  341.17   22.30
   8 -11  -6  353.36   23.20
  11  -6  -8  365.46   23.70
  -8 -11  -7    1.00    4.60
  -7  -8 -11   14.20    5.70
   8 -11  -7    6.90    5.80
  11  -7  -8   11.30    5.60
  -8 -11  -8   -4.00    3.20
  -8  -8 -11    1.20    4.40
   8 -11  -8   -9.10    3.50
  11  -8  -8   -1.50    3.90
   8  -8 -11   -3.60    4.00
   0  -9 -11  474.15   30.80
   9 -11   0  528.05   26.00
  -1  -9 -11   -4.70    3.10
   9 -11   1    4.40    3.40
   9 -11  -1    5.60    3.00
   1  -9 -11    1.50    3.80
  -2  -9 -11   56.49   10.70
   9 -11   2   64.19    9.00
   2  -9 -11   80.09   11.20
  11  -2  -9   81.69   11.00
   9 -11  -2   61.99   10.50
  -3  -9 -11  144.69   14.90
   9 -11   3  161.38   12.10
  11  -3  -9  145.89   14.60
   3  -9 -11  142.39   14.00
   9 -11  -3  159.38   15.60
  -4  -9 -11   11.80    5.20
   9 -11   4   15.80    3.90
   4  -9 -11    9.90    5.20
  11  -4  -9    7.40    7.00
   9 -11  -4   10.30    5.00
   9 -11  -5   -1.80    3.60
   5  -9 -11    0.70    4.20
  11  -5  -9   -3.30    3.50
  -6  -9 -11   11.50    5.60
  -9 -11  -6   -2.30    3.70
   9 -11  -6   -0.40    4.40
  11  -6  -9   14.60    4.80
   6  -9 -11   -1.20    3.50
  -7  -9 -11   32.40    9.00
  -9 -11  -7   33.30    7.60
  11  -7  -9   29.60    8.80
   9 -11  -7   39.30   10.40
   7  -9 -11   31.80    7.80
  -9 -11  -8   18.50    6.10
  10 -11   0  244.28   21.60
   0 -10 -11  265.67   20.30
  -1 -10 -11   81.59   11.60
  10 -11   1   97.49   10.60
  10 -11  -1   92.19   11.80
  11  -1 -10   89.29   11.50
   1 -10 -11   87.79   13.50
  -2 -10 -11    3.80    6.30
  10 -11   2   10.30    3.80
  10 -11  -2   10.50    5.40
  11  -2 -10   11.60    3.80
   2 -10 -11   18.00    9.10
  -3 -10 -11   46.10    9.50
  10 -11   3   58.79    8.00
  10 -11  -3   52.69    9.40
  11  -3 -10   30.40    8.30
  -4 -10 -11   -2.00    4.70
  10 -11   4    0.90    4.10
  11  -4 -10    3.40    4.10
  10 -11  -4    7.70    5.50
   4 -10 -11    0.60    3.90
  -5 -10 -11   92.89   12.70
   5 -10 -11  101.49   12.80
  10 -11  -5   77.49   13.00
  11  -5 -10   86.39   12.30
  11  -6 -10   13.50    7.30
   6 -10 -11   35.50   15.30
   0 -11 -11   55.59   11.10
  11 -11   0   66.89   10.70
  11   0 -11   54.99   10.00
  -1 -11 -11   -2.40    3.90
  11   1 -11    1.10    4.00
  11 -11   1    9.70    3.40
   1 -11 -11   -0.80    4.00
  -2 -11 -11   15.40    6.60
  11 -11   2   19.60    6.50
  11 -11  -2   30.60    7.50
   2 -11 -11   21.10    7.10
  11  -2 -11   20.30    7.30
  -3 -11 -11   -1.40    4.40
   3 -11 -11   -3.00    4.30
  11 -11  -3   -1.80    4.30
  11  -3 -11   -3.00    4.40
  11 -11  -4   11.70    5.20
  11  -4 -11   -3.30    4.90
  11  -5 -11   -4.30    4.10
   0 -12   0  973.90   34.80
   0   0 -12 1023.60   32.10
   0 -12  -1  355.96   15.80
   0 -12   1  340.87   11.10
   1   0 -12  365.76   17.20
  -1   0 -12  342.17   17.20
   2   0 -12   59.49    6.80
  -2   0 -12   53.59    7.50
   0 -12  -2   56.99    7.20
   0 -12  -3  288.57   16.50
   3   0 -12  292.17   15.50
  -3   0 -12  295.67   16.60
   4   0 -12  138.99   10.70
   0 -12  -4  128.09   11.60
  -4   0 -12  147.79   11.90
   0 -12  -5   50.29    8.70
   5   0 -12   50.79    6.40
  -5   0 -12   41.20    7.50
   6   0 -12   17.30    4.00
  -6   0 -12   18.50    5.30
   0 -12  -6   15.60    5.50
   7   0 -12   -1.90    3.10
  12  -7   0   -1.00    3.90
   0 -12  -7    1.80    3.10
  12  -8   0   18.50   10.90
  -8   0 -12   58.89   10.00
   8   0 -12   60.19    8.60
   0 -12  -8   50.09    9.80
  12  -9   0  122.79   14.40
   0 -12  -9  122.99   14.00
   9   0 -12  124.69   12.10
  10   0 -12   21.30    7.30
  12 -10   0   21.50    9.20
   0 -12 -10   18.70    7.20
  11   0 -12   40.70    8.20
  12 -11   0   36.40    7.60
   0   1 -12  350.86   16.60
  -1 -12   0  349.77   13.20
   0  -1 -12  363.06   18.20
   1 -12   0  354.16   14.60
  -1  -1 -12  132.69   11.30
   1   1 -12  144.49   11.50
   1 -12   1  145.59    7.40
  -1 -12  -1  135.89    9.40
   1 -12  -1  146.29   10.30
  -1   1 -12  129.49   10.20
  -1 -12   1  130.99    5.30
   1  -1 -12  125.99   10.50
  -2  -1 -12  384.06   19.50
  -1 -12  -2  405.46   18.10
   2   1 -12  394.96   17.50
  -2   1 -12  384.76   18.30
   2  -1 -12  416.66   19.60
   1 -12  -2  394.76   18.90
   3   1 -12   52.49    6.90
  -1 -12  -3   43.80    7.30
  -3  -1 -12   43.70    7.60
   1 -12  -3   61.49    8.10
  -3   1 -12   54.59    7.40
   3  -1 -12   52.19    7.10
  -4  -1 -12   87.69    9.90
   4   1 -12   82.39    9.70
  -1 -12  -4   86.79    9.60
   1 -12  -4   87.59   10.00
  -4   1 -12   79.89    8.90
   4  -1 -12   72.39    8.30
  -1 -12  -5    1.10    3.30
  -5  -1 -12    6.40    3.80
   5   1 -12    2.20    2.40
   1 -12  -5    6.10    3.70
   5  -1 -12    3.50    2.50
  -5   1 -12    5.50    3.50
   6   1 -12    5.30    3.30
  -6  -1 -12    9.40    4.60
  -1 -12  -6    7.00    4.90
   6  -1 -12    7.20    3.70
   1 -12  -6    5.30    4.50
  -6   1 -12    2.90    4.20
  -1 -12  -7   86.89   11.00
  -7  -1 -12   98.79   11.30
   7   1 -12   93.59    9.60
   7  -1 -12   99.29   10.70
  12  -7  -1   81.49   11.60
   1 -12  -7   69.29   11.30
  -7   1 -12   99.29   11.30
  12  -8   1   27.00    8.20
  -8  -1 -12   38.90    7.70
   8   1 -12   36.80    7.00
  -1 -12  -8   31.00    7.50
  12  -8  -1   24.80    7.70
   1 -12  -8   37.30    8.50
  -8   1 -12   24.20    6.80
  12  -9   1  139.89   13.70
   9   1 -12  119.99   11.40
  -1 -12  -9  117.99   13.60
  -9  -1 -12  138.59   14.10
  12  -9  -1  117.29   13.70
   1 -12  -9  118.99   15.50
   9  -1 -12  120.29   12.80
  10   1 -12    4.40    5.00
  -1 -12 -10   -7.00    3.30
   1 -12 -10   -3.70    4.30
  10  -1 -12   -0.40    3.70
  12 -10  -1    5.30    4.20
  11  -1 -12   -2.90    4.80
  12 -11  -1    3.20    4.00
  -2 -12   0   55.79    4.70
   0  -2 -12   44.00    7.70
   0   2 -12   45.30    5.70
   2 -12   0   52.99    6.00
   2 -12   1  401.56   14.50
  -2 -12  -1  413.56   16.00
  -1  -2 -12  389.06   20.00
   1   2 -12  385.76   16.60
   1  -2 -12  414.16   20.00
   2 -12  -1  396.46   18.20
  -2 -12  -2   21.00    4.80
  -2  -2 -12   30.80    6.60
   2 -12   2   33.70    2.60
   2   2 -12   34.10    4.50
  -2   2 -12   22.90    5.00
   2 -12  -2   29.10    5.90
   2  -2 -12   24.50    5.10
  -2 -12  -3  663.93   25.00
   3   2 -12  641.94   22.20
  -3  -2 -12  637.14   27.20
  -3   2 -12  654.73   24.30
   2 -12  -3  616.84   25.90
   3  -2 -12  609.94   25.60
  -2 -12  -4  556.64   24.30
  -4  -2 -12  542.15   25.30
   4   2 -12  534.55   20.40
   2 -12  -4  554.74   32.40
  -4   2 -12  548.25   23.20
   4  -2 -12  579.34   24.90
   5   2 -12  109.19    8.80
  -5  -2 -12  108.69   11.20
  -2 -12  -5   78.39    9.50
  -5   2 -12  102.89   10.50
   5  -2 -12  104.69   10.60
   2 -12  -5  111.09   11.80
   6   2 -12   21.40    4.80
  -2 -12  -6   29.00    7.30
  -6  -2 -12   25.00    7.00
   2 -12  -6   26.20    7.10
   6  -2 -12   28.40    6.70
  -6   2 -12   26.20    6.40
  -2 -12  -7  456.25   24.80
   7   2 -12  511.35   20.50
  -7  -2 -12  499.45   25.80
   2 -12  -7  488.05   25.70
  -7   2 -12  507.05   24.70
   7  -2 -12  449.26   27.30
  12  -7  -2  500.55   33.10
  -8  -2 -12  108.99   14.50
  -2 -12  -8  141.79   14.30
  12  -8   2  122.29   13.30
   8   2 -12  143.09   11.60
   2 -12  -8  133.59   14.00
   8  -2 -12  131.79   13.00
  12  -8  -2  134.29   15.10
  -9  -2 -12  275.47   19.70
   9   2 -12  271.77   17.40
  12  -9   2  291.07   20.20
  -2 -12  -9  319.57   31.20
  12  -9  -2  296.67   26.30
   9  -2 -12  265.57   19.00
  12 -10   2  155.58   12.40
  -2 -12 -10  105.79   13.60
  12 -10  -2  126.09   14.50
   2 -12 -10   99.99   13.90
  10  -2 -12  135.79   13.90
  12 -11   2  119.99   12.10
  11  -2 -12   76.39   13.50
   0   3 -12  297.27   13.70
   0  -3 -12  298.87   17.70
   3 -12   0  272.37   14.20
  -3 -12   0  283.17   10.60
  -3 -12  -1   62.29    5.50
   1   3 -12   65.79    5.90
   3 -12   1   55.49    5.20
  -1  -3 -12   51.29    8.70
  -1   3 -12   45.20    5.80
   3 -12  -1   49.80    7.60
   1  -3 -12   39.40    7.50
   3 -12   2  608.84   17.70
  -2  -3 -12  682.23   28.30
   2   3 -12  661.13   21.30
  -3 -12  -2  683.83   23.60
   2  -3 -12  650.13   27.40
   3 -12  -2  640.74   26.10
  -2   3 -12  676.93   23.60
  -3  -3 -12  199.38   15.10
   3   3 -12  201.38   10.90
  -3 -12  -3  206.88   13.10
   3 -12  -3  192.08   14.40
  -3   3 -12  222.48   13.00
   3  -3 -12  220.98   15.40
   4   3 -12   16.30    3.40
  -4  -3 -12    6.70    4.90
  -3 -12  -4    8.60    3.60
  -4   3 -12   10.80    3.10
   3 -12  -4    8.90    4.40
   4  -3 -12   12.60    4.50
  -5  -3 -12   52.99    9.40
   5   3 -12   53.39    5.80
  -3 -12  -5   63.89    8.50
  -5   3 -12   44.60    7.50
   5  -3 -12   48.40    8.40
   3 -12  -5   48.00    8.60
   6   3 -12  251.77   13.30
  -3 -12  -6  273.67   17.80
  -6  -3 -12  287.27   18.90
   3 -12  -6  246.58   18.10
  -6   3 -12  265.97   16.70
   7   3 -12  158.98   10.50
  -7  -3 -12  116.29   12.90
  -3 -12  -7  139.09   13.80
   7  -3 -12  139.89   13.30
  12  -7  -3  131.29   14.90
  -3 -12  -8  230.68   17.60
  12  -8   3  220.68   17.60
  -8  -3 -12  203.08   17.50
   8  -3 -12  230.58   17.70
  12  -8  -3  226.08   19.00
   3 -12  -8  239.18   18.50
  -3 -12  -9    2.70    6.10
  12  -9   3   10.00    3.40
  12  -9  -3   -5.60    4.10
   3 -12  -9    3.90    5.10
   9  -3 -12    6.00    7.30
  12 -10   3  320.77   20.10
  -3 -12 -10  360.76   22.90
 -10  -3 -12  333.77   23.30
   3 -12 -10  335.17   23.10
  10  -3 -12  287.27   21.30
  12 -10  -3  334.27   24.10
  11  -3 -12   31.10    9.00
   0   4 -12  143.79    8.80
   0  -4 -12  134.79   12.20
   4 -12   0  118.29    9.80
  -1  -4 -12   94.39   10.90
   4 -12   1   90.29    7.30
   1   4 -12   90.69    7.00
  -4 -12  -1   82.89    6.40
   4 -12  -1   78.99    8.60
  -1   4 -12   94.79    7.40
   1  -4 -12   77.49    9.70
   4 -12   2  531.25   19.90
  -4 -12  -2  522.05   20.20
   2   4 -12  548.15   17.60
  -2  -4 -12  524.15   26.10
  -2   4 -12  524.35   20.70
   4 -12  -2  553.04   24.70
   2  -4 -12  549.85   25.70
   3   4 -12    8.20    3.10
  -3  -4 -12    8.60    4.90
  -4 -12  -3    7.50    3.80
   3  -4 -12    6.10    4.50
  -3   4 -12   10.90    3.90
  -4 -12  -4  699.93   27.30
  -4  -4 -12  724.63   30.80
   4   4 -12  685.43   21.00
   4  -4 -12  692.73   31.00
  -4   4 -12  680.73   25.60
   4 -12  -4  703.93   30.20
  -5  -4 -12   -2.30    2.90
   5   4 -12   -2.30    1.90
  -4 -12  -5    0.00    3.20
   5  -4 -12    2.10    3.20
   4 -12  -5   -0.40    2.80
  -5   4 -12    2.20    2.60
  -6  -4 -12   20.50    6.30
  -4 -12  -6   25.10    6.10
  12  -6  -4   17.70    7.60
   6  -4 -12   23.80    6.80
   4 -12  -6   24.50    7.50
  -7  -4 -12   34.30    8.10
  -4 -12  -7   53.89   10.60
   4 -12  -7   48.40    9.50
   7  -4 -12   48.40    9.50
  12  -7  -4   54.89   10.40
  12  -8   4  834.12   34.00
  -4 -12  -8  848.72   35.40
  -8  -4 -12  841.82   36.50
   4 -12  -8  805.82   36.30
   8  -4 -12  885.01   36.30
  12  -8  -4  868.81   40.70
  -9  -4 -12   41.90    9.70
  -4 -12  -9   27.20    7.70
   4 -12  -9   46.90    9.90
   9  -4 -12   44.90    9.80
  12  -9  -4   42.80    9.80
  10  -4 -12   -1.80    4.60
   0  -5 -12   34.00    7.40
   5 -12   0   33.20    6.40
   0   5 -12   52.19    5.30
   5 -12   1    7.90    2.50
   1   5 -12    4.00    2.10
  -1  -5 -12    0.10    3.30
   5 -12  -1   -2.10    2.80
  -1   5 -12    3.30    2.50
   1  -5 -12    2.00    3.20
   2   5 -12  101.19    6.50
  -2  -5 -12  110.29   12.10
  -5 -12  -2  112.99    9.00
   5 -12   2  113.19    7.70
  -2   5 -12   98.39    8.10
   5 -12  -2  109.59   20.10
   2  -5 -12  123.49   12.10
   5 -12   3   63.69    4.40
  -5 -12  -3   55.59    7.30
  -3  -5 -12   47.50    8.90
   5 -12  -3   64.69    9.10
  -3   5 -12   57.79    6.20
   3  -5 -12   57.29    9.90
  -5 -12  -4    0.30    2.90
  -4  -5 -12    1.00    3.10
   5 -12  -4    1.50    3.40
   4  -5 -12   -2.60    3.00
  -5  -5 -12  862.21   35.40
  -5 -12  -5  810.92   31.30
   5  -5 -12  816.12   34.20
   5 -12  -5  809.52   34.40
  -5 -12  -6  110.99   12.00
  12  -6  -5  107.69   13.30
   6  -5 -12  117.39   12.90
  12  -7   5   84.99   10.90
  -7  -5 -12   92.69   11.60
  -5 -12  -7  115.49   12.20
  12  -7  -5   83.29   13.40
   7  -5 -12   80.29   11.30
   5 -12  -7   84.39   11.60
  -8  -5 -12   30.10    6.90
  12  -8   5   23.20    6.10
  -5 -12  -8   24.60    7.80
  12  -8  -5   20.20    6.80
   5 -12  -8   17.90    7.00
   8  -5 -12   29.50    7.00
  12  -9   5   79.29    8.50
  -5 -12  -9   51.39   10.50
  -9  -5 -12   55.99   11.20
  12  -9  -5   70.99   12.80
   5 -12  -9   48.70   10.50
   9  -5 -12   49.60   13.20
  10  -5 -12   46.40   10.80
   0  -6 -12   12.50    5.30
   0   6 -12   18.30    3.50
   6 -12   0   14.60    5.00
  -1  -6 -12    3.20    4.40
   6 -12   1    7.80    3.70
   1  -6 -12    3.50    4.10
  -2  -6 -12   26.90    7.20
   6 -12  -2   12.20    5.00
   2  -6 -12   26.00    6.70
   6 -12   3  278.97   11.20
  -3  -6 -12  255.57   18.40
  -6 -12  -3  251.97   14.80
   3  -6 -12  261.97   18.70
   6 -12  -3  257.77   18.00
  -6 -12  -4   17.50    5.10
  -4  -6 -12   16.90    5.90
   4  -6 -12   23.80    7.00
   6 -12  -4   20.40    6.30
  -5  -6 -12  109.79   15.50
  -6 -12  -5  110.99   11.20
  12  -5  -6   97.99   20.00
   6 -12  -5  165.68   22.50
   5  -6 -12  122.59   12.90
  -6  -6 -12   53.19   10.30
  -6 -12  -6   40.20    7.50
  12  -6  -6   29.90    8.00
   6 -12  -6   38.80    9.10
  12  -7   6   50.89    8.80
   7  -6 -12   50.39    9.30
  12  -7  -6   39.70   14.10
  -6 -12  -8   27.50    7.80
  -8  -6 -12   46.70    9.40
  12  -8   6   40.70    6.90
   6 -12  -8   44.60    8.70
  12  -8  -6   49.20   10.70
  12  -9   6   14.20    4.50
  -6 -12  -9   -0.90    4.80
   9  -6 -12   11.40    4.20
   0  -7 -12    3.60    4.00
   7 -12   0    0.40    3.00
   7 -12   1   76.89    9.20
  -1  -7 -12   95.29   11.90
   1  -7 -12  106.29   12.00
   7 -12  -1   90.39   10.50
   7 -12   2  465.65   20.20
  -2  -7 -12  522.65   27.20
   7 -12  -2  506.35   25.50
   2  -7 -12  437.86   25.10
   7 -12   3  161.28    9.00
   3  -7 -12  112.59   13.10
   7 -12  -3  135.39   14.30
  -7 -12  -4   37.60    6.90
  -4  -7 -12   48.50    9.20
   4  -7 -12   30.80   13.10
  -7 -12  -5   77.99    9.70
  -5  -7 -12  101.49   11.90
   5  -7 -12   96.19   12.30
   7 -12  -5   84.49   11.30
  12  -5  -7   97.69   11.70
  -7 -12  -6   54.29    9.30
   7 -12  -6   59.29   15.50
  12  -6  -7   60.19   17.40
   6  -7 -12   57.49   10.40
  12  -7   7  101.39   10.30
  -7  -7 -12   93.19   12.90
  -7 -12  -7   90.59   12.00
   7 -12  -7   83.29   12.90
   7  -7 -12   84.49   13.50
  12  -7  -7   74.69   12.80
  12  -8   7  176.98   13.30
  -7 -12  -8  159.28   15.30
   8  -7 -12  191.58   16.00
   8 -12   0   44.40    8.20
   0  -8 -12   53.49   10.40
   8 -12   1   32.90    7.60
  -1  -8 -12   36.40    8.90
   1  -8 -12   31.60    7.90
   8 -12  -1   32.70    7.70
   8 -12   2  137.39   11.20
  -2  -8 -12  115.69   13.00
   2  -8 -12  156.08   15.60
   8 -12  -2  135.59   13.10
   8 -12   3  206.88   12.60
  -3  -8 -12  276.47   19.90
   3  -8 -12  221.78   17.50
   8 -12  -3  203.38   17.20
  -4  -8 -12  789.92   37.00
   8 -12  -4  872.41   36.80
  12  -4  -8  848.12   37.80
   4  -8 -12  911.81   38.30
  -8 -12  -5   35.60    5.80
  -5  -8 -12   34.40    8.90
   5  -8 -12   21.20   10.80
  12  -5  -8   19.50    9.00
  -6  -8 -12   29.10    8.00
  -8 -12  -6   37.30    7.20
  12  -6  -8   24.20    7.90
   6  -8 -12   31.80    8.90
   8 -12  -6   34.10    9.20
  -8 -12  -7  164.78   14.60
   7  -8 -12  166.28   16.10
  12  -7  -8  162.58   18.40
   8 -12  -7  162.68   25.90
   0  -9 -12   98.49   12.30
   9 -12   0  106.59   10.60
   9 -12   1  129.19   12.20
  -1  -9 -12  113.19   21.00
   1  -9 -12  136.89   15.20
   9 -12  -1  122.89   16.00
   9 -12   2  284.27   16.40
   9 -12  -2  263.17   18.80
  12  -2  -9  253.37   22.50
   9 -12   3   -5.50    3.80
  -3  -9 -12    2.10    4.50
   9 -12  -3   -3.80    4.00
   3  -9 -12    8.70    4.30
  12  -3  -9    5.10    5.00
  -4  -9 -12   62.89   11.00
   4  -9 -12   59.49   10.40
   9 -12  -4   46.10    8.60
  -5  -9 -12   55.99   10.90
   9 -12  -5   85.29   11.70
   5  -9 -12   46.10    9.90
  12  -5  -9   62.59   11.60
  12  -6  -9   -2.70    5.40
  -9 -12  -7   34.60    6.70
   0 -10 -12   13.60    7.00
  10 -12   0   29.40    6.60
  10 -12   1   -4.50    4.00
  -1 -10 -12    4.20    5.40
  10 -12  -1   -0.40    3.70
  12  -1 -10   -1.80    4.10
   1 -10 -12    6.10    3.50
  -2 -10 -12  124.89   13.80
  10 -12   2  150.98   11.20
  12  -2 -10  118.09   13.90
   2 -10 -12  118.29   13.60
  10 -12  -2  112.39   14.10
  10 -12   3  336.97   17.20
  -3 -10 -12  324.57   23.80
  10 -12  -3  332.57   22.40
   3 -10 -12  282.77   21.40
  12  -3 -10  292.27   25.10
  12  -4 -10    5.90    5.30
  10 -12  -4   -1.50    4.40
  11 -12   0   39.30    6.90
  12   0 -11   33.10    7.80
  12   1 -11    7.70    4.90
  11 -12   1    4.70    6.50
  11 -12  -1   11.40    4.70
  11 -12   2  134.59   11.70
  11 -12  -2  115.99   15.90
  12  -2 -11   78.29   12.70
  12  -3 -11   43.10   10.30
  12   0 -12   43.30   10.80
  12  -1 -12   -3.80    5.00
  12 -12   2  264.57   15.70
   0   0 -13    5.20    2.50
   1   0 -13   17.80    4.80
  -1   0 -13   23.20    5.20
   0 -13  -1   20.70    4.40
  -2   0 -13  153.08   12.40
   2   0 -13  155.48   11.70
   0 -13  -2  147.29   11.20
  -3   0 -13   31.10    7.20
   3   0 -13   40.50    6.40
   0 -13  -3   32.30    6.80
  -4   0 -13  113.99   11.30
   0 -13  -4  120.99   12.00
   4   0 -13  113.09   10.40
   5   0 -13 1294.97   40.10
  -5   0 -13 1249.47   42.10
   0 -13  -5 1291.07   42.70
  -6   0 -13   46.10    8.90
   0 -13  -6   29.00    7.30
   6   0 -13   38.10    7.20
   0 -13  -7   13.00    5.40
  13  -7   0    5.00    6.30
   7   0 -13   17.80    5.50
  -7   0 -13    7.90    4.60
   8   0 -13  521.65   24.80
  -8   0 -13  523.55   27.40
   0 -13  -9  211.88   17.70
   9   0 -13  185.48   15.70
  13  -9   0  189.08   17.20
  13 -10   0  105.89   24.40
  10   0 -13   88.49   12.20
  -1 -13   0   37.60    3.50
   1 -13   0   29.30    3.70
   0  -1 -13   18.90    5.50
  -1  -1 -13   -3.30    2.60
   1   1 -13    0.50    2.20
   1  -1 -13   -0.60    2.70
   1 -13  -1    4.10    2.00
  -1   1 -13    0.00    2.60
  -1 -13  -2  616.64   23.30
  -2  -1 -13  616.54   26.40
   2   1 -13  618.94   23.70
  -2   1 -13  604.84   24.50
   1 -13  -2  637.34   24.80
   2  -1 -13  609.14   25.40
  -1 -13  -3    1.00    3.10
  -3  -1 -13    9.90    4.20
   3   1 -13    5.40    3.00
   1 -13  -3    4.90    3.70
   3  -1 -13    5.10    3.90
  -3   1 -13    5.60    3.60
  -1 -13  -4    5.30    4.10
   4   1 -13    8.60    2.60
  -4  -1 -13    4.50    4.60
   4  -1 -13    4.20    3.60
   1 -13  -4    7.00    4.30
  -4   1 -13    0.20    3.20
   5   1 -13  502.15   21.70
  -5  -1 -13  505.75   25.10
  -1 -13  -5  518.55   24.70
   1 -13  -5  492.45   24.80
   5  -1 -13  493.95   23.30
  -6  -1 -13   47.10    8.90
  -1 -13  -6   40.80    8.60
   6   1 -13   34.70    6.00
   1 -13  -6   38.20    7.90
   6  -1 -13   37.90    7.60
  -6   1 -13   36.50    7.50
  -1 -13  -7   60.89   10.30
   7   1 -13   57.99    8.30
  -7   1 -13   55.49    9.80
  13  -7  -1   45.70   10.40
   1 -13  -7   65.19   10.80
   7  -1 -13   52.99    9.00
  -1 -13  -8  149.69   21.20
  13  -8   1  162.68   16.90
   8   1 -13  166.68   13.40
  -8  -1 -13  142.49   15.00
  13  -8  -1  140.59   18.70
   8  -1 -13  159.38   14.10
  -9  -1 -13    9.20    5.70
  -1 -13  -9   18.40    7.20
  13  -9   1   33.90    7.90
   1 -13  -9    0.90    5.50
  13  -9  -1    7.30    6.50
   9  -1 -13   31.00    7.70
  13 -10   1   69.69   12.10
  10  -1 -13   63.79   10.90
  11  -1 -13   76.29   13.50
   0   2 -13  151.18   10.80
  -2 -13   0  159.88    7.10
   2 -13   0  167.28    9.70
   0  -2 -13  152.08   12.60
   1   2 -13  626.34   23.00
  -2 -13  -1  621.14   20.40
  -1  -2 -13  643.04   27.30
   2 -13   1  612.14   18.30
   1  -2 -13  625.04   26.60
   2 -13  -1  624.54   23.80
  -1   2 -13  617.34   23.60
  -2  -2 -13   -1.00    2.80
  -2 -13  -2   -0.40    2.30
  -2   2 -13    2.80    2.70
   2  -2 -13    0.90    3.00
   2 -13  -2   -2.30    2.60
  -3  -2 -13   24.80   10.00
  -2 -13  -3   25.90    5.90
  -3   2 -13   26.90    5.60
   3  -2 -13   30.00    6.80
  -2 -13  -4  380.66   19.80
  -4  -2 -13  366.06   21.30
   4   2 -13  376.16   17.00
   2 -13  -4  397.36   21.80
   4  -2 -13  380.76   20.40
  -4   2 -13  374.66   19.60
   5   2 -13  923.51   30.00
  -5  -2 -13  884.51   35.50
  -2 -13  -5  934.01   34.60
   5  -2 -13  912.61   34.40
   2 -13  -5  931.21   36.10
  -5   2 -13  906.71   33.80
   6   2 -13   26.40    4.80
  -6  -2 -13   12.40    5.40
  -2 -13  -6   22.80    6.70
  -6   2 -13    8.40    5.00
   6  -2 -13   14.50    5.10
   2 -13  -6   28.30    9.60
  -2 -13  -7   32.50    8.00
   7   2 -13   60.79   11.00
  -7  -2 -13   46.10    8.70
  13  -7  -2   51.49   10.30
   7  -2 -13   36.70    7.70
   2 -13  -7   35.00    7.60
  -7   2 -13   53.09    9.10
  -8  -2 -13   19.00    9.20
  13  -8   2    7.80    5.00
  13  -8  -2    9.40    6.80
   2 -13  -8   10.40    5.70
   8  -2 -13   12.00    5.50
  13  -9   2   28.80    7.70
  -9  -2 -13   37.00    7.70
  -2 -13  -9   11.40    6.60
   9  -2 -13   39.30    7.90
   2 -13  -9   27.80    7.90
  13  -9  -2   30.40    8.50
  13 -10   2  198.98   14.90
  10  -2 -13  130.99   22.60
   0  -3 -13   37.30    7.20
   0   3 -13   28.60    5.60
   1   3 -13   11.60    3.00
   3 -13  -1    2.40    3.30
   1  -3 -13    1.80    3.00
  -1   3 -13   13.10    3.00
  -3 -13  -2   20.00    4.90
  -2  -3 -13   22.00    6.40
   2  -3 -13   21.70    5.90
   3 -13  -2   19.20    5.40
  -2   3 -13   18.10    4.90
   3   3 -13   -1.70    1.90
  -3  -3 -13   -5.30    2.80
  -3 -13  -3   -4.10    2.70
  -3   3 -13    0.20    2.90
   3 -13  -3   -6.60    2.60
   3  -3 -13   -1.30    2.50
  -4  -3 -13 1031.90   38.70
   4   3 -13 1001.50   29.70
  -3 -13  -4 1029.80   34.80
   3 -13  -4  987.80   36.70
   4  -3 -13  940.51   41.10
  -4   3 -13 1039.60   34.50
  -5  -3 -13   27.10    7.50
  -3 -13  -5   33.60    6.90
   5  -3 -13   34.00    7.20
   3 -13  -5   18.30    6.30
  -5   3 -13   30.20    6.80
  -3 -13  -6    6.80    4.90
   3 -13  -6   12.90    4.30
   6  -3 -13   13.60    4.50
  -6   3 -13   12.00    4.70
  -7  -3 -13   -3.90    3.90
  -3 -13  -7   -5.60    3.80
   7  -3 -13   -0.50    4.10
   3 -13  -7   -5.00    3.10
  13  -8   3   95.89   11.90
  -3 -13  -8   95.39   11.80
  -8  -3 -13   95.69   12.80
   3 -13  -8   79.39   12.70
  13  -8  -3   98.29   14.00
   8  -3 -13   75.49   16.90
  -9  -3 -13   -2.80    4.20
  13  -9   3    7.10    4.80
  -3 -13  -9   -0.20    4.40
   9  -3 -13   -3.80    4.20
  13 -10   3   28.00    5.40
  10  -3 -13   15.20    4.50
   4 -13   0  110.49    9.70
   0  -4 -13  138.99   13.10
   0   4 -13  147.89    9.10
  -1  -4 -13   -0.50    3.50
   1   4 -13    8.40    2.60
   4 -13   1    7.80    2.30
   1  -4 -13    3.60    3.80
   4 -13  -1    1.50    2.80
   2   4 -13  338.37   15.50
   4 -13   2  399.76   12.80
  -2  -4 -13  371.26   22.00
  -4 -13  -2  376.36   16.40
   4 -13  -2  369.46   20.00
   2  -4 -13  366.26   21.60
  -2   4 -13  382.26   17.10
  -3  -4 -13 1034.00   39.30
  -4 -13  -3 1021.70   32.90
  -3   4 -13 1038.10   33.10
   3  -4 -13 1065.69   38.90
   4 -13  -3 1028.70   37.40
  -4  -4 -13    3.50    3.60
  -4 -13  -4   -5.70    2.70
   4 -13  -4   -3.00    2.90
   4  -4 -13   -5.50    2.70
  -5  -4 -13   21.50    9.90
  -4 -13  -5   14.70    5.40
   4 -13  -5   26.90    7.80
   5  -4 -13   28.80    7.20
  -6  -4 -13  237.28   18.00
  -4 -13  -6  237.08   24.40
   6  -4 -13  225.98   17.30
  13  -6  -4  202.48   19.00
   4 -13  -6  235.98   18.10
  -4 -13  -7  266.37   18.80
   4 -13  -7  249.08   29.60
  13  -7  -4  279.17   21.60
  -4 -13  -8   54.39    9.60
  13  -8   4   85.29   10.20
  -8  -4 -13   63.59   11.30
  13  -8  -4   48.10   10.80
   8  -4 -13   59.89   10.40
   4 -13  -8   52.69   10.60
  13  -9   4   22.50   11.00
   9  -4 -13   21.00    6.70
  13 -10   4  267.97   17.00
   0  -5 -13 1301.37   44.90
   5 -13   0 1238.88   37.80
   5 -13   1  465.35   19.10
  -1  -5 -13  513.85   26.60
   1  -5 -13  514.35   26.30
  -1   5 -13  478.05   18.20
  -5 -13  -2  871.91   27.30
   5 -13   2  871.61   24.80
  -2  -5 -13  949.40   37.50
   5 -13  -2  938.71   34.60
  -2   5 -13  887.81   28.40
   2  -5 -13  932.51   36.80
  -3  -5 -13   20.60    7.10
  -5 -13  -3   21.40    5.50
   3  -5 -13   23.10    6.30
  -3   5 -13   28.40    5.40
   5 -13  -3   17.40    5.90
  -5 -13  -4   20.70    5.10
   5 -13  -4   20.20    6.20
   4  -5 -13   14.80    5.90
  -5 -13  -5    1.40    3.40
  -5  -5 -13    0.90    3.70
   5  -5 -13   -1.30    3.10
   5 -13  -5   -4.10    3.10
  -6  -5 -13   72.19   12.80
  -5 -13  -6  110.29   11.90
   6  -5 -13  116.39   13.10
  13  -6  -5   77.19   15.50
   5 -13  -6  113.59   12.10
  13  -7   5  205.58   16.60
  -5 -13  -7  218.78   17.40
  -7  -5 -13  207.18   17.90
   5 -13  -7  219.78   18.00
  13  -7  -5  216.48   19.60
   7  -5 -13  219.58   18.20
  -8  -5 -13  372.06   33.80
  -5 -13  -8  312.47   21.50
  13  -8   5  337.77   20.80
   8  -5 -13  329.97   22.50
   5 -13  -8  426.66   35.10
   9  -5 -13  292.17   25.10
   0  -6 -13   39.30    8.00
   6 -13   1   41.30    6.30
  -1  -6 -13   30.10    7.50
   1  -6 -13   30.80    7.50
   6 -13  -1   31.20    6.40
   6 -13   2   19.80    4.00
   2  -6 -13   10.10    4.20
   6 -13  -2   19.80    5.50
  -6 -13  -3   10.30    4.30
  -3  -6 -13   16.80    5.80
   6 -13  -3   17.60    5.20
   3  -6 -13    4.70    4.70
  -6 -13  -4  225.88   14.70
  -4  -6 -13  239.88   18.80
   4  -6 -13  225.38   18.30
   6 -13  -4  228.98   17.80
  -6 -13  -5  113.49   10.20
  -5  -6 -13   95.79   19.30
   5  -6 -13  110.89   12.50
   6 -13  -5   99.49   11.90
  -6  -6 -13   -6.40    3.60
  -6 -13  -6    3.20    3.30
   6 -13  -6   -2.30    3.40
  13  -6  -6   -3.70    3.20
  -7  -6 -13    5.20    5.00
  -6 -13  -7    9.70    4.90
  13  -7   6   21.80    5.40
   7  -6 -13    6.80    5.30
  13  -7  -6    8.80    5.00
   6 -13  -7    5.60    5.70
  -6 -13  -8  144.89   14.80
  13  -8   6  204.98   13.90
   8  -6 -13  153.68   15.80
   0  -7 -13   13.30    6.20
   7 -13   0    9.20    4.00
   7 -13   1   53.19   10.20
  -1  -7 -13   58.29   10.90
   1  -7 -13   63.69   10.30
   7 -13  -1   76.39    9.60
   7 -13   2   48.50    6.50
  -2  -7 -13   32.00    9.00
   7 -13  -2   36.50    7.50
   2  -7 -13   44.10    9.30
  -3  -7 -13   -5.80    3.80
   3  -7 -13   -4.80    3.50
  -4  -7 -13  266.07   21.20
  -7 -13  -4  268.27   16.10
  13  -4  -7  280.17   32.50
   4  -7 -13  247.78   19.40
   7 -13  -4  271.17   19.40
  -5  -7 -13  227.38   19.20
  -7 -13  -5  226.08   23.20
   5  -7 -13  187.58   18.80
  13  -5  -7  219.88   18.50
   7 -13  -5  187.38   16.70
  -6  -7 -13   -2.40    4.40
  -7 -13  -6   24.50    5.20
   7 -13  -6   11.30    5.90
   6  -7 -13    3.20    6.10
  13  -6  -7    6.60    6.20
   7  -7 -13   -1.10    5.80
   8 -13   0  467.15   23.20
  -1  -8 -13  143.99   17.90
   8 -13   1  180.38   12.70
   8 -13   2    8.90    4.20
  -2  -8 -13   24.50    7.60
   2  -8 -13   15.50    7.20
   8 -13  -2   15.90    5.80
  -3  -8 -13  109.79   13.70
   8 -13  -3  108.59   12.40
   3  -8 -13  117.49   13.00
  -4  -8 -13   51.09    9.90
   8 -13  -4   53.79    9.70
  13  -4  -8   59.89   11.30
   4  -8 -13   55.99   10.70
  13  -5  -8  344.97   24.20
   8 -13  -5  350.06   22.60
   5  -8 -13  307.17   22.30
  13  -6   8  169.28   12.80
  -8 -13  -6  158.08   13.20
   9 -13   0  219.78   14.90
   0  -9 -13  177.18   17.50
  -1  -9 -13   19.60    6.70
   1  -9 -13   14.70    6.10
   9 -13  -1   30.30    5.70
  -2  -9 -13   27.60    8.30
  13  -2  -9   35.10   10.60
   9 -13  -2   40.60    8.60
   2  -9 -13   29.70    7.90
   3  -9 -13    0.60    4.70
  13  -3  -9   -7.70    4.60
   9 -13  -3    1.80    3.90
   9 -13  -4   32.30    8.60
  13  -4  -9   28.20    8.80
  10 -13   0  108.59   12.50
  10 -13  -1   66.89   10.50
  13  -1 -10   58.29   11.80
  10 -13   2  201.58   14.30
  13  -2 -10  155.48   17.10
  10 -13  -2  195.28   15.20
  13   0 -11  419.56   25.40
  11 -13   1  124.69   10.40
   0   0 -14  156.68   12.80
   0 -14  -1  665.63   22.20
   1   0 -14  686.73   27.30
  -1   0 -14  677.73   27.90
   0 -14  -2   10.40    3.70
   2   0 -14   20.80    5.50
  -2   0 -14   12.10    4.50
  -3   0 -14    6.10    4.00
   3   0 -14    3.00    3.30
   0 -14  -3    0.80    2.80
   4   0 -14   -1.80    3.60
  -4   0 -14    3.00    3.40
   0 -14  -4   -0.80    3.50
   5   0 -14  351.06   19.20
  -5   0 -14  354.96   21.50
   0 -14  -5  317.97   19.90
   6   0 -14  674.93   34.60
   0 -14  -6  645.54   30.30
  -7   0 -14   77.49   12.10
  14  -7   0  104.89   14.70
   0 -14  -7  110.89   11.70
   7   0 -14  114.49   11.80
  -8   0 -14  431.76   25.70
   0 -14  -8  434.76   25.80
  14  -8   0  435.16   28.70
   0   1 -14  684.73   26.90
   1 -14   0  667.93   20.30
   0  -1 -14  669.23   28.30
  -1 -14  -1   13.50    3.10
   1   1 -14    3.00    3.70
  -1  -1 -14    2.80    3.50
  -1   1 -14    6.90    4.10
   1 -14  -1    0.40    2.60
   1  -1 -14   11.10    4.80
   2   1 -14   26.00    5.80
  -1 -14  -2   24.70    5.00
  -2  -1 -14   22.60    6.40
   1 -14  -2   30.60    6.10
  -2   1 -14   27.10    6.30
   2  -1 -14   29.20    6.60
   3   1 -14  361.06   18.20
  -1 -14  -3  346.77   22.20
  -3  -1 -14  365.66   21.10
   1 -14  -3  388.16   19.70
   3  -1 -14  336.57   19.20
  -3   1 -14  367.06   20.20
   4   1 -14  216.28   14.60
  -1 -14  -4  224.38   15.50
  -4  -1 -14  206.48   16.20
   4  -1 -14  219.88   15.50
   1 -14  -4  217.38   15.50
  -4   1 -14  222.58   15.80
   5   1 -14    5.50    3.50
  -5  -1 -14    1.90    4.70
  -1 -14  -5    2.40    4.10
   5  -1 -14   10.60    7.20
  -5   1 -14   10.40    4.80
   1 -14  -5    3.60    4.20
  -1 -14  -6   30.90    7.40
  -6  -1 -14   37.80    8.90
   6   1 -14   34.30    8.70
   6  -1 -14   23.60    6.40
   1 -14  -6   30.30    6.20
  -6   1 -14   28.10    7.30
  14  -7   1   46.40   10.90
  -1 -14  -7   67.29   13.30
  -7  -1 -14   43.20   11.10
  -7   1 -14   50.59    9.40
   1 -14  -7   60.39   10.80
  14  -7  -1   42.20   10.60
   7  -1 -14   50.49    8.80
  14  -8   1   22.50    6.90
  -1 -14  -8   36.60    8.10
  -8  -1 -14   31.80    8.70
   8  -1 -14   42.40   11.90
   1 -14  -8   33.80    7.60
   9  -1 -14   45.80    9.60
   0  -2 -14    1.70    3.90
   0   2 -14   -1.80    3.10
   2 -14   0    8.80    2.90
  -1  -2 -14   33.00    7.70
  -2 -14  -1   44.40    4.60
   1   2 -14   32.80    5.80
  -1   2 -14   29.10    6.00
   1  -2 -14   24.60    9.70
   2 -14  -1   33.20    5.70
  -2  -2 -14  562.64   26.70
  -2 -14  -2  523.35   20.50
   2   2 -14  555.54   21.80
   2  -2 -14  511.75   36.40
  -2   2 -14  526.75   23.30
  -3  -2 -14   24.00    6.70
   2 -14  -3   41.40    7.70
  -3   2 -14   36.50    7.10
   3  -2 -14   39.00    8.00
  -4  -2 -14    2.60    4.00
  -2 -14  -4    3.10    3.70
  -4   2 -14    4.80    4.10
   2 -14  -4   -2.70    3.30
   4  -2 -14   -0.10    3.60
  -2 -14  -5   20.80    5.30
  -5   2 -14   10.80    4.40
   5  -2 -14   17.80    6.10
   2 -14  -5    8.80    4.90
  -2 -14  -6   14.10    5.70
  -6  -2 -14   12.50    6.30
  -6   2 -14    1.00    4.90
   6  -2 -14   10.50    5.70
   2 -14  -6    7.70    5.10
  -2 -14  -7   48.60    8.40
  -7  -2 -14   52.59   10.90
  14  -7  -2   57.49   12.30
   7  -2 -14   54.79   10.00
   2 -14  -7   39.90    8.70
  -8  -2 -14  225.48   17.80
  14  -8   2  239.68   17.80
  -2 -14  -8  212.38   17.30
   8  -2 -14  195.68   16.70
   9  -2 -14   37.60    7.10
   0  -3 -14    2.30    3.70
   3 -14   0   -0.70    2.70
  -1  -3 -14  365.06   21.70
   1   3 -14  382.56   16.50
  -3 -14  -1  369.26   13.20
   3 -14  -1  355.96   18.00
  -1   3 -14  359.36   17.60
   1  -3 -14  376.76   22.00
  -3 -14  -2   56.49    6.10
  -2  -3 -14   40.80    8.80
  -2   3 -14   43.00    6.70
   3 -14  -2   40.30    7.30
   2  -3 -14   29.50    6.60
  -3 -14  -3  529.55   31.00
  -3  -3 -14  589.94   28.70
   3 -14  -3  601.34   26.60
   3  -3 -14  611.64   28.00
  -3   3 -14  621.34   25.70
  -3 -14  -4  183.58   13.30
   3 -14  -4  167.18   14.40
  -4   3 -14  150.18   15.20
   4  -3 -14  193.68   15.50
  -5  -3 -14  591.74   29.50
  -3 -14  -5  597.84   26.20
   5  -3 -14  542.75   27.30
   3 -14  -5  549.35   27.90
  -5   3 -14  567.14   26.40
  -3 -14  -6   -1.00    3.40
   6  -3 -14    4.10    5.10
  -7  -3 -14    0.50    5.10
  -3 -14  -7   16.40    4.90
   3 -14  -7    5.70    5.10
  14  -7  -3    4.20    5.10
  -3 -14  -8    5.90    6.30
  14  -8   3   12.80    4.50
   9  -3 -14   -7.10    5.80
   4 -14   0    1.80    2.70
   0  -4 -14   -1.50    4.00
  -1  -4 -14  215.18   16.90
   4 -14   1  270.07   10.90
   4 -14  -1  224.78   19.20
  -1   4 -14  226.38   13.90
   1  -4 -14  204.18   16.80
  -2  -4 -14    4.10    3.90
  -4 -14  -2    1.70    3.10
  -2   4 -14    9.00    3.20
   2  -4 -14    6.00    4.60
   4 -14  -2    4.90    4.40
  -3  -4 -14  206.38   24.70
   3  -4 -14  180.98   15.50
   4 -14  -3  178.78   14.40
  -3   4 -14  181.68   12.90
  -4 -14  -4   27.20    6.30
  -4  -4 -14   38.40    7.30
   4 -14  -4   24.00    6.90
  -4   4 -14   14.00    5.00
   4  -4 -14   27.40    7.40
  -5  -4 -14   54.99   11.00
   5  -4 -14   66.19   13.60
   4 -14  -5   89.49   11.50
  -6  -4 -14   64.69   11.70
   4 -14  -6   48.80    9.40
  14  -6  -4   56.69   11.10
   6  -4 -14   63.69   10.40
  14  -7   4  184.48   16.30
  -4 -14  -7  198.78   15.80
  -7  -4 -14  186.78   16.70
   4 -14  -7  193.08   16.60
  14  -8   4  158.78   14.60
   8  -4 -14  125.39   14.90
   5 -14   0  329.57   16.70
  -1  -5 -14    6.90    4.10
   5 -14   1   11.90    3.30
   5 -14  -1    8.00    3.90
  -2  -5 -14   23.20    7.30
   2  -5 -14   11.50    6.80
   5 -14  -2   13.90    4.20
  -3  -5 -14  628.04   31.50
   3  -5 -14  566.04   29.60
   5 -14  -3  685.43   41.90
  -5 -14  -4   78.39    9.20
  -4  -5 -14   87.59   18.50
   4  -5 -14   88.59   12.30
   5 -14  -4   79.49   10.80
  -5  -5 -14   95.09   12.80
  -5 -14  -5  125.79   13.00
   5 -14  -5   80.29   14.90
   5  -5 -14  104.29   12.90
  -5 -14  -6    6.60    4.60
  -6  -5 -14   -4.10    3.50
   6  -5 -14    2.40    5.70
   5 -14  -6   -5.40    3.30
  14  -7   5   27.90    7.50
  -5 -14  -7   44.20    7.90
   7  -5 -14   48.60    9.00
  14  -8   5  308.07   18.60
   0  -6 -14  652.83   32.40
   6 -14   0  661.13   25.70
  -1  -6 -14   23.00    6.90
   6 -14  -1   31.70    7.20
   1  -6 -14   14.30    6.70
  -2  -6 -14   16.00    8.10
   6 -14  -2   16.40    7.30
  -3  -6 -14    2.70    4.30
   6 -14  -3    5.60    4.00
   3  -6 -14   -4.50    4.10
  -4  -6 -14   63.69   11.90
  -6 -14  -4   58.99    8.40
   4  -6 -14   45.20   15.30
  -5  -6 -14   -5.50    3.40
   6 -14  -5    1.10    4.00
   5  -6 -14   -1.10    3.70
  14  -5  -6    0.90    6.50
  -6 -14  -6  872.01   34.00
   6  -6 -14  834.72   37.40
  -6 -14  -7    8.00    7.00
  14  -8   6  261.77   15.10
   0  -7 -14   77.29   13.10
   7 -14   0  105.29   10.30
  -1  -7 -14   62.09   10.90
   1  -7 -14   55.89   10.70
  -2  -7 -14   63.59   11.90
   2  -7 -14   60.79   11.80
   7 -14  -2   77.09    9.40
  -3  -7 -14   21.90    6.80
   3  -7 -14    0.90    4.90
  14  -4  -7  159.88   18.30
   7 -14  -4  170.88   15.70
   4  -7 -14  190.08   15.50
  -7 -14  -5   74.59    8.10
  -7 -14  -6   42.40    5.80
   0  -8 -14  436.36   28.00
   8 -14   0  452.55   22.10
  -1  -8 -14   39.20   14.10
   1  -8 -14   27.90    7.60
   8 -14  -2  225.88   17.40
   9 -14  -1   90.89    9.10
   9 -14  -2   42.20    8.30
  10 -14   0  226.48   15.10
   0   0 -15    4.00    4.10
  -1   0 -15   94.69   11.10
   2   0 -15  127.59   19.90
  -2   0 -15  154.88   14.10
   0 -15  -2  115.69    9.50
  -3   0 -15   53.99   10.00
   0 -15  -3   72.99    7.20
  -4   0 -15  220.38   17.90
   0 -15  -4  255.37   16.20
   4   0 -15  270.07   17.50
   0 -15  -5  230.18   16.10
  -5   0 -15  220.68   17.70
   0 -15  -6  421.66   23.40
   0 -15  -7   26.80   10.80
  -7   0 -15   15.50    7.20
   0   1 -15  137.49   11.90
   0  -1 -15   88.29   11.50
   1   1 -15    6.20    3.30
  -1  -1 -15    0.70    3.40
  -1   1 -15    6.30    5.90
   1 -15  -1   10.30    3.20
  -2  -1 -15    2.20    4.60
   2   1 -15   -0.10    4.30
   2  -1 -15    1.40    3.30
   1 -15  -2   -3.10    3.20
  -2   1 -15   -5.10    3.20
  -3  -1 -15   84.29   12.20
  -1 -15  -3   96.49    8.90
   3  -1 -15   77.69   10.60
  -3   1 -15   96.89   11.00
   1 -15  -3   86.89   10.10
  -1 -15  -4    1.90    3.80
  -4  -1 -15   -1.80    3.40
   4  -1 -15   -4.80    3.60
  -4   1 -15    1.40    4.40
  -1 -15  -5    7.50    4.90
  -5  -1 -15    5.90    4.80
  -5   1 -15    0.10    4.20
   5  -1 -15   -2.10    4.10
  -6  -1 -15   46.90    8.60
  -1 -15  -6   61.59    8.60
   6  -1 -15   50.79    9.20
   1 -15  -6   44.30    7.90
  -6   1 -15   45.70    9.90
  -7  -1 -15   12.30    8.20
   0  -2 -15  104.49   12.30
   0   2 -15  131.89   11.50
  -1  -2 -15   -0.50    4.10
  -1   2 -15    3.70    3.30
   1  -2 -15   -5.50    3.80
  -2  -2 -15   -1.00    4.50
   2  -2 -15   -1.40    3.70
   2 -15  -2   -0.90    2.90
  -3  -2 -15  153.88   18.40
  -2 -15  -3  173.28   11.70
   3  -2 -15  148.89   14.60
  -3   2 -15  152.88   13.90
   2 -15  -3  180.98   14.00
  -4  -2 -15  112.99   12.80
  -2 -15  -4   92.59    9.90
   4  -2 -15  108.39   11.50
   2 -15  -4  108.59   11.80
  -4   2 -15   74.19   10.60
  -2 -15  -5  156.98   12.70
   2 -15  -5  200.08   22.50
   5  -2 -15  124.09   20.70
  -2 -15  -6    5.20    3.80
  -6  -2 -15   10.60    4.30
   2 -15  -6   -0.60    3.70
  -6   2 -15   -2.90    4.40
   6  -2 -15   -1.90    4.10
  -2 -15  -7    2.80    6.80
   7  -2 -15   16.70    8.10
   8  -2 -15   98.69   18.30
   0  -3 -15   45.40   10.60
   1  -3 -15   93.69   11.80
  -2  -3 -15  156.98   15.30
  -2   3 -15  158.68   17.90
   3 -15  -2  171.08   12.30
   2  -3 -15  151.38   14.80
  -3  -3 -15   -7.60    3.90
   3 -15  -3    5.50    4.00
  -3   3 -15   -3.00    3.40
  -4   3 -15    1.60    4.50
   3 -15  -4   14.50    4.90
   4  -3 -15   11.70    5.60
  -5  -3 -15   54.59   10.20
  -3 -15  -5   90.49    9.00
   3 -15  -5   81.99    9.80
   5  -3 -15   87.29   11.30
  -6  -3 -15   26.30   10.50
  -3 -15  -6   35.50    6.70
   3 -15  -6   21.60    7.00
   7  -3 -15   47.60    9.30
   0  -4 -15  258.77   19.40
  -1  -4 -15   -2.50    4.50
   1  -4 -15    0.60    4.40
  -2  -4 -15   96.19   13.10
   4 -15  -2   97.39   10.60
   2  -4 -15  101.39   12.50
  -3  -4 -15    2.60    5.80
   3  -4 -15    8.60    5.30
  -4  -4 -15   -9.30    4.10
   4  -4 -15    0.50    4.40
   4 -15  -4    9.40    5.30
  -5  -4 -15   57.09   11.40
   4 -15  -5   79.99   10.00
   5  -4 -15   50.09   10.30
  -4 -15  -6   25.10    5.70
   6  -4 -15   34.90    6.40
   5 -15  -1    8.80    4.10
  -2  -5 -15  130.49   14.90
   5 -15  -2  191.18   13.90
  -3  -5 -15   79.59    9.90
   5 -15  -3   62.19    9.70
   3  -5 -15   54.69   10.40
  -4  -5 -15   49.99   11.40
   5 -15  -4   42.70    9.60
   4  -5 -15   45.60    8.70
   5  -5 -15   -3.70    5.20
  -5 -15  -6  142.29   11.30
   0  -6 -15  416.76   25.10
  -1  -6 -15   44.00    9.50
   1  -6 -15   50.79   10.30
  -2  -6 -15   -7.90    3.90
   6 -15  -2    8.90    4.10
   2  -6 -15   -1.60    4.40
   6 -15  -3   35.60    6.80
   3  -6 -15   22.30    6.70
   6 -15  -4   63.09    8.10
   7 -15  -3   49.60    9.10
   8 -15  -1  355.96   20.10
   0   0 -16 3572.04   87.09
   1   0 -16   12.40    5.50
  -1   0 -16    4.60    5.50
  -2   0 -16   12.70    7.60
  -3   0 -16    1.80    5.30
   0 -16  -4  265.57   15.20
  -5   0 -16    1.10    4.80
  -1  -1 -16   -0.90    4.30
  -1   1 -16    4.80    5.50
  -2  -1 -16  169.28   16.00
  -2   1 -16  167.18   15.00
   2  -1 -16  181.68   18.10
  -3  -1 -16   30.00    9.00
  -1 -16  -4  144.99    9.80
   1 -16  -4  136.19   11.10
  -1 -16  -5   80.49    8.00
   1 -16  -5   66.79    7.80
   0  -2 -16   17.60    6.90
  -1  -2 -16  195.68   16.80
   1  -2 -16  183.48   16.20
  -2  -2 -16   10.90    8.30
   2  -2 -16    0.60    4.80
  -3  -2 -16   -7.80    4.90
   3  -2 -16   -2.20    4.00
  -4  -2 -16   29.80    8.70
   2 -16  -4   37.90    7.70
   4  -2 -16   20.50    7.60
  -4   2 -16   26.80    8.30
   5  -2 -16    1.80    6.80
  -5   2 -16    6.50    6.00
  -6   2 -16  125.59   17.90
  -1  -3 -16   20.20    6.70
  -2  -3 -16    7.00    5.00
  -3  -3 -16   63.39   11.60
   3  -3 -16   64.39   11.20
   4  -3 -16    9.80    6.60
  -3 -16  -5  619.84   27.20
   5  -3 -16  575.14   29.00
   0  -4 -16  184.68   18.10
  -1  -4 -16   57.49   11.30
   1  -4 -16   52.39   10.90
  -2  -4 -16   28.10    8.00
   2  -4 -16    9.40    6.20
   3  -4 -16   20.30    6.70
   4  -4 -16   69.89   17.00
   4 -16  -4  109.19   10.60
   5 -16  -3  623.84   26.70
  -1  -1 -17    3.50    5.00
  -2  -1 -17   -3.50    6.50
   0  -2 -17  101.59   14.30
  -1  -2 -17   38.40   12.00
   1  -2 -17   -0.70    6.30
   0   0   0    0.00    0.00

_computing_structure_solution     'SHELXT 2014/5 (Sheldrick, 2014)'
;
_shelx_hkl_checksum              97358

####################################################################### 
# 
# This file contains crystal structure data downloaded from the 
# Cambridge Structural Database (CSD) hosted by the Cambridge 
# Crystallographic Data Centre (CCDC).
# 
# Full information about CCDC data access policies and citation 
# guidelines are available at http://www.ccdc.cam.ac.uk/access/V1 
# 
# Audit and citation data items may have been added by the CCDC. 
# Please retain this information to preserve the provenance of 
# this file and to allow appropriate attribution of the data. 
# 
#######################################################################

data_6211_500_12_0m_a
_database_code_depnum_ccdc_archive 'CCDC 1865012'
_audit_update_record             
;
2018-08-31 deposited with the CCDC.
2018-11-29 downloaded from the CCDC.
;


_audit_creation_method           SHELXL-2014/7
_shelx_SHELXL_version_number     2014/7
_chemical_name_systematic        'sodium gallium silicon'
_chemical_name_common            'Type I silicon-gallium clathrate'
_chemical_melting_point          ?
_chemical_formula_moiety         'Ga5.39 Na8 Si40.61'
_chemical_formula_sum            'Ga5.39 Na8 Si40.61'
_chemical_formula_weight         1700.37

loop_
_atom_type_symbol
_atom_type_description
_atom_type_scat_dispersion_real
_atom_type_scat_dispersion_imag
_atom_type_scat_source
Na Na 0.0362 0.0249 'International Tables Vol C Tables 4.2.6.8 and 6.1.1.4'
Si Si 0.0817 0.0704 'International Tables Vol C Tables 4.2.6.8 and 6.1.1.4'
Ga Ga 0.2307 1.6083 'International Tables Vol C Tables 4.2.6.8 and 6.1.1.4'

_space_group_crystal_system      cubic
_space_group_IT_number           223
_space_group_name_H-M_alt        'P m -3 n'
_space_group_name_Hall           '-P 4n 2 3'

_shelx_space_group_comment       
;
The symmetry employed for this shelxl refinement is uniquely defined
by the following loop, which should always be used as a source of
symmetry information in preference to the above space-group names.
They are only intended as comments.
;

loop_
_symmetry_equiv_pos_as_xyz
'x, y, z'
'-x, -y, z'
'-x, y, -z'
'x, -y, -z'
'z, x, y'
'z, -x, -y'
'-z, -x, y'
'-z, x, -y'
'y, z, x'
'-y, z, -x'
'y, -z, -x'
'-y, -z, x'
'y+1/2, x+1/2, -z+1/2'
'-y+1/2, -x+1/2, -z+1/2'
'y+1/2, -x+1/2, z+1/2'
'-y+1/2, x+1/2, z+1/2'
'x+1/2, z+1/2, -y+1/2'
'-x+1/2, z+1/2, y+1/2'
'-x+1/2, -z+1/2, -y+1/2'
'x+1/2, -z+1/2, y+1/2'
'z+1/2, y+1/2, -x+1/2'
'z+1/2, -y+1/2, x+1/2'
'-z+1/2, y+1/2, x+1/2'
'-z+1/2, -y+1/2, -x+1/2'
'-x, -y, -z'
'x, y, -z'
'x, -y, z'
'-x, y, z'
'-z, -x, -y'
'-z, x, y'
'z, x, -y'
'z, -x, y'
'-y, -z, -x'
'y, -z, x'
'-y, z, x'
'y, z, -x'
'-y-1/2, -x-1/2, z-1/2'
'y-1/2, x-1/2, z-1/2'
'-y-1/2, x-1/2, -z-1/2'
'y-1/2, -x-1/2, -z-1/2'
'-x-1/2, -z-1/2, y-1/2'
'x-1/2, -z-1/2, -y-1/2'
'x-1/2, z-1/2, y-1/2'
'-x-1/2, z-1/2, -y-1/2'
'-z-1/2, -y-1/2, x-1/2'
'-z-1/2, y-1/2, -x-1/2'
'z-1/2, -y-1/2, -x-1/2'
'z-1/2, y-1/2, x-1/2'

_cell_length_a                   10.3210(4)
_cell_length_b                   10.3210(4)
_cell_length_c                   10.3210(4)
_cell_angle_alpha                90.00
_cell_angle_beta                 90.00
_cell_angle_gamma                90.00
_cell_volume                     1099.42(7)
_cell_formula_units_Z            1
_cell_measurement_temperature    302(2)
_cell_measurement_reflns_used    4303
_cell_measurement_theta_min      3.9485
_cell_measurement_theta_max      33.0585

_exptl_crystal_description       block
_exptl_crystal_colour            black
_exptl_crystal_density_meas      ?
_exptl_crystal_density_diffrn    2.568
_exptl_crystal_density_method    'not measured'
_exptl_crystal_F_000             824

_exptl_transmission_factor_min   ?
_exptl_transmission_factor_max   ?

_exptl_crystal_size_max          0.207
_exptl_crystal_size_mid          0.130
_exptl_crystal_size_min          0.124

_exptl_absorpt_coefficient_mu    4.464
_exptl_absorpt_correction_type   'Numerical Mu From Formula'

_exptl_absorpt_process_details   
;
SADABS-2016/2 - Bruker AXS area detector scaling and absorption correction
;

_shelx_estimated_absorpt_T_min   0.459
_shelx_estimated_absorpt_T_max   0.608

_exptl_absorpt_correction_T_min  0.4584
_exptl_absorpt_correction_T_max  0.6075

_exptl_special_details           
;
 ?
;

_diffrn_ambient_temperature      302(2)
_diffrn_radiation_wavelength     0.71073
_diffrn_radiation_type           MoK\a
_diffrn_radiation_source         'micro focus sealed tube'
_diffrn_radiation_monochromator  graphite
_diffrn_measurement_device_type  'Burker, D8 QUEST'
_diffrn_measurement_method       '\f and \w scans'
_diffrn_detector_area_resol_mean ?
_diffrn_reflns_number            2618
_diffrn_reflns_av_R_equivalents  0.0292
_diffrn_reflns_av_sigmaI/netI    0.0158
_diffrn_reflns_limit_h_min       -13
_diffrn_reflns_limit_h_max       10
_diffrn_reflns_limit_k_min       -11
_diffrn_reflns_limit_k_max       11
_diffrn_reflns_limit_l_min       -13
_diffrn_reflns_limit_l_max       6
_diffrn_reflns_theta_min         2.791
_diffrn_reflns_theta_max         27.430
_diffrn_measured_fraction_theta_max 1.000
_diffrn_reflns_theta_full        27.43
_diffrn_measured_fraction_theta_full 1.000
_reflns_number_total             250
_reflns_number_gt                239
_reflns_threshold_expression     >2sigma(I)

_computing_data_collection       'APEX3 v2015.9-0 (Bruker AXS)'
_computing_cell_refinement       'APEX3 v2015.9-0 (Bruker AXS)'
_computing_data_reduction        'APEX3 v2015.9-0 (Bruker AXS)'
_computing_structure_refinement  'SHELXL-2014/7 (Sheldrick, 2014)'
_computing_molecular_graphics    'VESTA v3.3.2 (Momma & Izumi, 2011)'
_computing_publication_material  ?

_refine_special_details          
;
 Refinement of F^2^ against ALL reflections.  The weighted R-factor wR and
 goodness of fit S are based on F^2^, conventional R-factors R are based
 on F, with F set to zero for negative F^2^. The threshold expression of
 F^2^ > 2sigma(F^2^) is used only for calculating R-factors(gt) etc. and is
 not relevant to the choice of reflections for refinement.  R-factors based
 on F^2^ are statistically about twice as large as those based on F, and R-
 factors based on ALL data will be even larger.
;

_refine_ls_structure_factor_coef Fsqd
_refine_ls_matrix_type           full
_refine_ls_weighting_scheme      calc
_refine_ls_weighting_details     
'calc w=1/[\s^2^(Fo^2^)+(0.0187P)^2^+0.7742P] where P=(Fo^2^+2Fc^2^)/3'
_atom_sites_solution_primary     ?
_atom_sites_solution_secondary   ?
_refine_ls_extinction_method     none
_refine_ls_extinction_coef       ?
_refine_ls_number_reflns         250
_refine_ls_number_parameters     17
_refine_ls_number_restraints     0
_refine_ls_R_factor_all          0.0190
_refine_ls_R_factor_gt           0.0176
_refine_ls_wR_factor_ref         0.0442
_refine_ls_wR_factor_gt          0.0427
_refine_ls_goodness_of_fit_ref   1.248
_refine_ls_restrained_S_all      1.248
_refine_ls_shift/su_max          0.000
_refine_ls_shift/su_mean         0.000

loop_
_atom_site_label
_atom_site_type_symbol
_atom_site_fract_x
_atom_site_fract_y
_atom_site_fract_z
_atom_site_U_iso_or_equiv
_atom_site_adp_type
_atom_site_occupancy
_atom_site_symmetry_multiplicity
_atom_site_calc_flag
_atom_site_refinement_flags
_atom_site_disorder_assembly
_atom_site_disorder_group
Na1 Na 0.2500 0.5000 0.0000 0.0661(11) Uani 1 8 d S . .
Na2 Na 0.0000 0.0000 0.0000 0.0236(9) Uani 1 24 d S . .
Si1 Si 0.0000 0.30560(5) 0.11650(6) 0.0090(2) Uani 0.947(3) 2 d SP . .
Ga1 Ga 0.0000 0.30560(5) 0.11650(6) 0.0090(2) Uani 0.053(3) 2 d SP . .
Si2 Si 0.18406(4) 0.18406(4) 0.18406(4) 0.0084(3) Uani 1 3 d S . .
Si3 Si 0.2500 0.0000 0.5000 0.0089(2) Uani 0.314(6) 8 d SP . .
Ga3 Ga 0.2500 0.0000 0.5000 0.0089(2) Uani 0.686(6) 8 d SP . .

loop_
_atom_site_aniso_label
_atom_site_aniso_U_11
_atom_site_aniso_U_22
_atom_site_aniso_U_33
_atom_site_aniso_U_23
_atom_site_aniso_U_13
_atom_site_aniso_U_12
Na1 0.045(2) 0.0766(16) 0.0766(16) 0.000 0.000 0.000
Na2 0.0236(9) 0.0236(9) 0.0236(9) 0.000 0.000 0.000
Si1 0.0089(3) 0.0096(3) 0.0085(3) 0.0000(2) 0.000 0.000
Ga1 0.0089(3) 0.0096(3) 0.0085(3) 0.0000(2) 0.000 0.000
Si2 0.0084(3) 0.0084(3) 0.0084(3) -0.00044(15) -0.00044(15) -0.00044(15)
Si3 0.0095(3) 0.0085(3) 0.0085(3) 0.000 0.000 0.000
Ga3 0.0095(3) 0.0085(3) 0.0085(3) 0.000 0.000 0.000

_geom_special_details            
;
 All esds (except the esd in the dihedral angle between two l.s. planes)
 are estimated using the full covariance matrix.  The cell esds are taken
 into account individually in the estimation of esds in distances, angles
 and torsion angles; correlations between esds in cell parameters are only
 used when they are defined by crystal symmetry.  An approximate (isotropic)
 treatment of cell esds is used for estimating esds involving l.s. planes.
;

loop_
_geom_bond_atom_site_label_1
_geom_bond_atom_site_label_2
_geom_bond_distance
_geom_bond_site_symmetry_2
_geom_bond_publ_flag
Na1 Ga1 3.4827(4) 17 ?
Na1 Ga1 3.4827(4) 26 ?
Na1 Si1 3.4827(4) 17 ?
Na1 Si1 3.4827(4) 26 ?
Na1 Ga1 3.4827(4) 42_666 ?
Na1 Si1 3.4827(4) . ?
Na1 Si1 3.4827(4) 42_666 ?
Na1 Si1 3.4827(4) 25_565 ?
Na1 Ga1 3.4827(4) 25_565 ?
Na1 Ga1 3.4827(4) 18_554 ?
Na1 Si1 3.4827(4) 18_554 ?
Na2 Si2 3.2904(7) . ?
Na2 Si2 3.2904(7) 25 ?
Na2 Si2 3.2904(7) 28 ?
Na2 Si2 3.2904(7) 4 ?
Na2 Si2 3.2904(7) 27 ?
Na2 Si2 3.2904(7) 3 ?
Na2 Si2 3.2904(7) 26 ?
Na2 Si2 3.2904(7) 2 ?
Na2 Si1 3.3756(6) 25 ?
Na2 Si1 3.3756(6) 5 ?
Na2 Si1 3.3756(6) 29 ?
Na2 Si1 3.3756(6) 9 ?
Si1 Si2 2.3809(4) 28 ?
Si1 Si2 2.3809(4) . ?
Si1 Ga1 2.4048(11) 26 ?
Si1 Si1 2.4048(11) 26 ?
Si1 Ga3 2.4339(6) 9 ?
Si1 Si3 2.4339(6) 9 ?
Si1 Na1 3.4827(4) 25_565 ?
Si2 Si2 2.3575(15) 14 ?
Si2 Ga1 2.3809(4) 9 ?
Si2 Si1 2.3809(4) 9 ?
Si2 Si1 2.3809(4) 5 ?
Si2 Ga1 2.3809(4) 5 ?
Si3 Ga1 2.4339(6) 45_666 ?
Si3 Si1 2.4339(6) 5 ?
Si3 Ga1 2.4339(6) 5 ?
Si3 Si1 2.4339(6) 45_666 ?
Si3 Ga1 2.4339(6) 46_656 ?
Si3 Si1 2.4339(6) 46_656 ?
Si3 Ga1 2.4339(6) 6_556 ?
Si3 Si1 2.4339(6) 6_556 ?

loop_
_geom_angle_atom_site_label_1
_geom_angle_atom_site_label_2
_geom_angle_atom_site_label_3
_geom_angle
_geom_angle_site_symmetry_1
_geom_angle_site_symmetry_3
_geom_angle_publ_flag
Ga1 Na1 Ga1 161.211(18) 17 26 ?
Ga1 Na1 Si1 0.00(2) 17 17 ?
Ga1 Na1 Si1 161.211(18) 26 17 ?
Ga1 Na1 Si1 161.211(18) 17 26 ?
Ga1 Na1 Si1 0.000(18) 26 26 ?
Si1 Na1 Si1 161.211(18) 17 26 ?
Ga1 Na1 Ga1 40.395(18) 17 42_666 ?
Ga1 Na1 Ga1 123.292(8) 26 42_666 ?
Si1 Na1 Ga1 40.395(18) 17 42_666 ?
Si1 Na1 Ga1 123.292(8) 26 42_666 ?
Ga1 Na1 Si1 123.292(8) 17 . ?
Ga1 Na1 Si1 40.395(18) 26 . ?
Si1 Na1 Si1 123.292(8) 17 . ?
Si1 Na1 Si1 40.395(18) 26 . ?
Ga1 Na1 Si1 98.691(15) 42_666 . ?
Ga1 Na1 Si1 40.395(18) 17 42_666 ?
Ga1 Na1 Si1 123.292(8) 26 42_666 ?
Si1 Na1 Si1 40.395(18) 17 42_666 ?
Si1 Na1 Si1 123.292(8) 26 42_666 ?
Ga1 Na1 Si1 0.00(2) 42_666 42_666 ?
Si1 Na1 Si1 98.691(15) . 42_666 ?
Ga1 Na1 Si1 123.292(8) 17 25_565 ?
Ga1 Na1 Si1 70.353(16) 26 25_565 ?
Si1 Na1 Si1 123.292(8) 17 25_565 ?
Si1 Na1 Si1 70.353(16) 26 25_565 ?
Ga1 Na1 Si1 161.211(18) 42_666 25_565 ?
Si1 Na1 Si1 84.386(14) . 25_565 ?
Si1 Na1 Si1 161.211(18) 42_666 25_565 ?
Ga1 Na1 Ga1 123.292(8) 17 25_565 ?
Ga1 Na1 Ga1 70.353(16) 26 25_565 ?
Si1 Na1 Ga1 123.292(8) 17 25_565 ?
Si1 Na1 Ga1 70.353(16) 26 25_565 ?
Ga1 Na1 Ga1 161.211(18) 42_666 25_565 ?
Si1 Na1 Ga1 84.386(14) . 25_565 ?
Si1 Na1 Ga1 161.211(18) 42_666 25_565 ?
Si1 Na1 Ga1 0.0 25_565 25_565 ?
Ga1 Na1 Ga1 70.353(16) 17 18_554 ?
Ga1 Na1 Ga1 123.292(8) 26 18_554 ?
Si1 Na1 Ga1 70.353(16) 17 18_554 ?
Si1 Na1 Ga1 123.292(8) 26 18_554 ?
Ga1 Na1 Ga1 84.386(14) 42_666 18_554 ?
Si1 Na1 Ga1 161.211(18) . 18_554 ?
Si1 Na1 Ga1 84.386(14) 42_666 18_554 ?
Si1 Na1 Ga1 98.691(15) 25_565 18_554 ?
Ga1 Na1 Ga1 98.691(15) 25_565 18_554 ?
Ga1 Na1 Si1 70.353(16) 17 18_554 ?
Ga1 Na1 Si1 123.292(8) 26 18_554 ?
Si1 Na1 Si1 70.353(16) 17 18_554 ?
Si1 Na1 Si1 123.292(8) 26 18_554 ?
Ga1 Na1 Si1 84.386(14) 42_666 18_554 ?
Si1 Na1 Si1 161.211(18) . 18_554 ?
Si1 Na1 Si1 84.386(14) 42_666 18_554 ?
Si1 Na1 Si1 98.691(15) 25_565 18_554 ?
Ga1 Na1 Si1 98.691(15) 25_565 18_554 ?
Ga1 Na1 Si1 0.00(2) 18_554 18_554 ?
Si2 Na2 Si2 180.00(2) . 25 ?
Si2 Na2 Si2 70.5 . 28 ?
Si2 Na2 Si2 109.5 25 28 ?
Si2 Na2 Si2 109.5 . 4 ?
Si2 Na2 Si2 70.5 25 4 ?
Si2 Na2 Si2 180.00(2) 28 4 ?
Si2 Na2 Si2 70.5 . 27 ?
Si2 Na2 Si2 109.5 25 27 ?
Si2 Na2 Si2 109.5 28 27 ?
Si2 Na2 Si2 70.5 4 27 ?
Si2 Na2 Si2 109.5 . 3 ?
Si2 Na2 Si2 70.5 25 3 ?
Si2 Na2 Si2 70.5 28 3 ?
Si2 Na2 Si2 109.5 4 3 ?
Si2 Na2 Si2 180.00(4) 27 3 ?
Si2 Na2 Si2 70.5 . 26 ?
Si2 Na2 Si2 109.5 25 26 ?
Si2 Na2 Si2 109.5 28 26 ?
Si2 Na2 Si2 70.5 4 26 ?
Si2 Na2 Si2 109.5 27 26 ?
Si2 Na2 Si2 70.5 3 26 ?
Si2 Na2 Si2 109.5 . 2 ?
Si2 Na2 Si2 70.5 25 2 ?
Si2 Na2 Si2 70.5 28 2 ?
Si2 Na2 Si2 109.5 4 2 ?
Si2 Na2 Si2 70.5 27 2 ?
Si2 Na2 Si2 109.5 3 2 ?
Si2 Na2 Si2 180.00(4) 26 2 ?
Si2 Na2 Si1 138.171(5) . 25 ?
Si2 Na2 Si1 41.829(5) 25 25 ?
Si2 Na2 Si1 138.171(5) 28 25 ?
Si2 Na2 Si1 41.829(5) 4 25 ?
Si2 Na2 Si1 70.499(8) 27 25 ?
Si2 Na2 Si1 109.501(8) 3 25 ?
Si2 Na2 Si1 109.501(8) 26 25 ?
Si2 Na2 Si1 70.499(8) 2 25 ?
Si2 Na2 Si1 41.829(5) . 5 ?
Si2 Na2 Si1 138.171(5) 25 5 ?
Si2 Na2 Si1 70.499(8) 28 5 ?
Si2 Na2 Si1 109.501(8) 4 5 ?
Si2 Na2 Si1 41.829(5) 27 5 ?
Si2 Na2 Si1 138.171(5) 3 5 ?
Si2 Na2 Si1 109.501(8) 26 5 ?
Si2 Na2 Si1 70.499(8) 2 5 ?
Si1 Na2 Si1 109.442(8) 25 5 ?
Si2 Na2 Si1 138.171(5) . 29 ?
Si2 Na2 Si1 41.829(5) 25 29 ?
Si2 Na2 Si1 109.501(8) 28 29 ?
Si2 Na2 Si1 70.499(8) 4 29 ?
Si2 Na2 Si1 138.171(5) 27 29 ?
Si2 Na2 Si1 41.829(5) 3 29 ?
Si2 Na2 Si1 70.499(8) 26 29 ?
Si2 Na2 Si1 109.501(8) 2 29 ?
Si1 Na2 Si1 70.558(8) 25 29 ?
Si1 Na2 Si1 180.000(7) 5 29 ?
Si2 Na2 Si1 41.829(5) . 9 ?
Si2 Na2 Si1 138.171(5) 25 9 ?
Si2 Na2 Si1 109.501(8) 28 9 ?
Si2 Na2 Si1 70.499(8) 4 9 ?
Si2 Na2 Si1 70.499(8) 27 9 ?
Si2 Na2 Si1 109.501(8) 3 9 ?
Si2 Na2 Si1 41.829(5) 26 9 ?
Si2 Na2 Si1 138.171(5) 2 9 ?
Si1 Na2 Si1 109.442(8) 25 9 ?
Si1 Na2 Si1 70.558(8) 5 9 ?
Si1 Na2 Si1 109.442(8) 29 9 ?
Si2 Si1 Si2 105.86(3) 28 . ?
Si2 Si1 Ga1 107.030(16) 28 26 ?
Si2 Si1 Ga1 107.030(16) . 26 ?
Si2 Si1 Si1 107.030(16) 28 26 ?
Si2 Si1 Si1 107.030(16) . 26 ?
Ga1 Si1 Si1 0.0 26 26 ?
Si2 Si1 Ga3 105.58(2) 28 9 ?
Si2 Si1 Ga3 105.58(2) . 9 ?
Ga1 Si1 Ga3 124.479(14) 26 9 ?
Si1 Si1 Ga3 124.479(14) 26 9 ?
Si2 Si1 Si3 105.58(2) 28 9 ?
Si2 Si1 Si3 105.58(2) . 9 ?
Ga1 Si1 Si3 124.479(14) 26 9 ?
Si1 Si1 Si3 124.479(14) 26 9 ?
Ga3 Si1 Si3 0.0 9 9 ?
Si2 Si1 Na2 67.17(2) 28 . ?
Si2 Si1 Na2 67.17(2) . . ?
Ga1 Si1 Na2 69.132(10) 26 . ?
Si1 Si1 Na2 69.132(10) 26 . ?
Ga3 Si1 Na2 166.39(2) 9 . ?
Si3 Si1 Na2 166.39(2) 9 . ?
Si2 Si1 Na1 174.742(19) 28 . ?
Si2 Si1 Na1 79.252(10) . . ?
Ga1 Si1 Na1 69.803(9) 26 . ?
Si1 Si1 Na1 69.803(9) 26 . ?
Ga3 Si1 Na1 73.773(11) 9 . ?
Si3 Si1 Na1 73.773(11) 9 . ?
Na2 Si1 Na1 114.540(11) . . ?
Si2 Si1 Na1 79.252(10) 28 25_565 ?
Si2 Si1 Na1 174.742(19) . 25_565 ?
Ga1 Si1 Na1 69.803(9) 26 25_565 ?
Si1 Si1 Na1 69.803(9) 26 25_565 ?
Ga3 Si1 Na1 73.773(11) 9 25_565 ?
Si3 Si1 Na1 73.773(11) 9 25_565 ?
Na2 Si1 Na1 114.540(11) . 25_565 ?
Na1 Si1 Na1 95.614(14) . 25_565 ?
Si2 Si2 Ga1 109.00(2) 14 9 ?
Si2 Si2 Si1 109.00(2) 14 9 ?
Ga1 Si2 Si1 0.00(4) 9 9 ?
Si2 Si2 Si1 109.00(2) 14 . ?
Ga1 Si2 Si1 109.94(2) 9 . ?
Si1 Si2 Si1 109.94(2) 9 . ?
Si2 Si2 Si1 109.00(2) 14 5 ?
Ga1 Si2 Si1 109.94(2) 9 5 ?
Si1 Si2 Si1 109.94(2) 9 5 ?
Si1 Si2 Si1 109.94(2) . 5 ?
Si2 Si2 Ga1 109.00(2) 14 5 ?
Ga1 Si2 Ga1 109.94(2) 9 5 ?
Si1 Si2 Ga1 109.94(2) 9 5 ?
Si1 Si2 Ga1 109.94(2) . 5 ?
Si1 Si2 Ga1 0.00(3) 5 5 ?
Si2 Si2 Na2 180.00(5) 14 . ?
Ga1 Si2 Na2 71.00(2) 9 . ?
Si1 Si2 Na2 71.00(2) 9 . ?
Si1 Si2 Na2 71.00(2) . . ?
Si1 Si2 Na2 71.00(2) 5 . ?
Ga1 Si2 Na2 71.00(2) 5 . ?
Ga1 Si3 Si1 108.691(13) 45_666 5 ?
Ga1 Si3 Ga1 108.691(13) 45_666 5 ?
Si1 Si3 Ga1 0.00(2) 5 5 ?
Ga1 Si3 Si1 0.000(15) 45_666 45_666 ?
Si1 Si3 Si1 108.691(13) 5 45_666 ?
Ga1 Si3 Si1 108.691(13) 5 45_666 ?
Ga1 Si3 Ga1 111.04(3) 45_666 46_656 ?
Si1 Si3 Ga1 108.691(13) 5 46_656 ?
Ga1 Si3 Ga1 108.691(13) 5 46_656 ?
Si1 Si3 Ga1 111.04(3) 45_666 46_656 ?
Ga1 Si3 Si1 111.04(3) 45_666 46_656 ?
Si1 Si3 Si1 108.691(13) 5 46_656 ?
Ga1 Si3 Si1 108.691(13) 5 46_656 ?
Si1 Si3 Si1 111.04(3) 45_666 46_656 ?
Ga1 Si3 Si1 0.000(15) 46_656 46_656 ?
Ga1 Si3 Ga1 108.691(13) 45_666 6_556 ?
Si1 Si3 Ga1 111.04(3) 5 6_556 ?
Ga1 Si3 Ga1 111.04(3) 5 6_556 ?
Si1 Si3 Ga1 108.691(13) 45_666 6_556 ?
Ga1 Si3 Ga1 108.691(13) 46_656 6_556 ?
Si1 Si3 Ga1 108.691(13) 46_656 6_556 ?
Ga1 Si3 Si1 108.691(13) 45_666 6_556 ?
Si1 Si3 Si1 111.04(3) 5 6_556 ?
Ga1 Si3 Si1 111.04(3) 5 6_556 ?
Si1 Si3 Si1 108.691(13) 45_666 6_556 ?
Ga1 Si3 Si1 108.691(13) 46_656 6_556 ?
Si1 Si3 Si1 108.691(13) 46_656 6_556 ?
Ga1 Si3 Si1 0.00(2) 6_556 6_556 ?

_refine_diff_density_max         0.374
_refine_diff_density_min         -0.292
_refine_diff_density_rms         0.074

_shelx_res_file                  
;

    6211_500_12_0m_a.res created by SHELXL-2014/7

TITL 6211_500_12_0m_a.res in Pm-3n
REM Old TITL 6211_500_12_0m in Pm-3n
 
REM SHELXT solution in Pm-3n
REM R1 0.082,  Rweak 0.000,  Alpha 0.010,  Orientation as input
REM Formula found by SHELXT:  Ga3 Na4 Si20
 
CELL  0.71073  10.3210  10.3210  10.3210   90.000   90.000   90.000
ZERR    1.000   0.0004   0.0004   0.0004    0.000    0.000    0.000
LATT  1
SYMM -X, -Y, Z
SYMM -X, Y, -Z
SYMM X, -Y, -Z
SYMM Z, X, Y
SYMM Z, -X, -Y
SYMM -Z, -X, Y
SYMM -Z, X, -Y
SYMM Y, Z, X
SYMM -Y, Z, -X
SYMM Y, -Z, -X
SYMM -Y, -Z, X
SYMM 1/2+Y, 1/2+X, 1/2-Z
SYMM 1/2-Y, 1/2-X, 1/2-Z
SYMM 1/2+Y, 1/2-X, 1/2+Z
SYMM 1/2-Y, 1/2+X, 1/2+Z
SYMM 1/2+X, 1/2+Z, 1/2-Y
SYMM 1/2-X, 1/2+Z, 1/2+Y
SYMM 1/2-X, 1/2-Z, 1/2-Y
SYMM 1/2+X, 1/2-Z, 1/2+Y
SYMM 1/2+Z, 1/2+Y, 1/2-X
SYMM 1/2+Z, 1/2-Y, 1/2+X
SYMM 1/2-Z, 1/2+Y, 1/2+X
SYMM 1/2-Z, 1/2-Y, 1/2-X
SFAC NA SI GA
UNIT 8 40.6122 5.388
TEMP 29
L.S. 30
acta
size 0.124 0.130 0.207
shel 30.0 0.77
EXYZ Si1 Ga1
EADP Si1 Ga1
EXYZ Ga3 Si3
EADP GA3 Si3
rem SUMP  6.27 0.001  6.0 2 24.0 3
WGHT    0.018700    0.774200
FVAR       0.43153   0.68573   0.05310
NA1   1    0.250000    0.500000    0.000000    10.12500    0.04516    0.07659 =
         0.07659    0.00000    0.00000    0.00000
NA2   1    0.000000    0.000000    0.000000    10.04167    0.02362    0.02362 =
         0.02362    0.00000    0.00000    0.00000
SI1   2    0.000000    0.305605    0.116502   -30.50000    0.00893    0.00964 =
         0.00848    0.00005    0.00000    0.00000
GA1   3    0.000000    0.305605    0.116502    30.50000    0.00893    0.00964 =
         0.00848    0.00005    0.00000    0.00000
SI2   2    0.184062    0.184062    0.184062    10.33333    0.00845    0.00845 =
         0.00845   -0.00044   -0.00044   -0.00044
SI3   2    0.250000    0.000000    0.500000   -20.12500    0.00950    0.00855 =
         0.00855    0.00000    0.00000    0.00000
GA3   3    0.250000    0.000000    0.500000    20.12500    0.00950    0.00855 =
         0.00855    0.00000    0.00000    0.00000
 
HKLF 4
 
REM  6211_500_12_0m_a.res in Pm-3n
REM R1 =  0.0176 for    239 Fo > 4sig(Fo)  and  0.0190 for all    250 data
REM     17 parameters refined using      0 restraints
 
END
 
WGHT      0.0194      0.7789
REM Highest difference peak  0.374,  deepest hole -0.292,  1-sigma level  0.074
Q1    1   0.0000  0.4080  0.1732  10.50000  0.05    0.37
Q2    1   0.0947  0.2401  0.1433  11.00000  0.05    0.35
Q3    1  -0.0847  0.2514  0.1600  11.00000  0.05    0.33
Q4    1   0.0000  0.2490  0.0000  10.25000  0.05    0.30
Q5    1   0.2731  0.2269  0.2500  10.50000  0.05    0.24
Q6    1   0.2500  0.0834  0.4166  10.50000  0.05    0.23
Q7    1   0.0000  0.3874  0.0537  10.50000  0.05    0.20
Q8    1   0.0000  0.2303  0.2013  10.50000  0.05    0.17
Q9    1   0.1832  0.0910  0.5000  10.50000  0.05    0.17
Q10   1   0.0375  0.2995  0.0000  10.50000  0.05    0.14
Q11   1   0.2307  0.5000  0.0795  10.50000  0.05    0.13
Q12   1   0.0000  0.1349  0.1950  10.50000  0.05    0.12
Q13   1   0.0321  0.3734  0.0582  11.00000  0.05    0.12
Q14   1   0.0798  0.1791  0.2321  11.00000  0.05    0.12
Q15   1   0.0000  0.3170  0.0000  10.25000  0.05    0.12
Q16   1   0.1150  0.5000  0.1092  10.50000  0.05    0.11
Q17   1   0.0000  0.2367  0.2423  10.50000  0.05    0.11
Q18   1   0.3834  0.0427  0.4220  11.00000  0.05    0.11
Q19   1   0.0000  0.3051  0.2530  10.50000  0.05    0.10
Q20   1   0.1516  0.5000  0.1220  10.50000  0.05    0.10
;
_shelx_res_checksum              45678

_shelx_hkl_file                  
;
  -1  -1   0    1.10    0.50
  -1   0  -1    1.00    0.50
  -1   1   0    2.00    0.60
   0  -1  -1    1.10    0.40
   0   1   1    2.10    0.70
   1  -1   0    2.10    0.60
   1   0   1    2.00    0.60
   1   1   0    1.10    0.50
  -1  -1  -1   -0.30    0.40
   1  -1   1    0.50    0.30
  -1   1  -1    0.30    0.40
   1   1   1    0.20    0.40
  -2   0   0   31.40    2.90
   2   0   0   33.70    3.00
   0   2   1 1826.92   42.50
   1   0   2 1811.32   43.40
   2  -1   0 1730.23   43.10
   2   1   0 1790.52   44.10
   0  -2  -1 1763.32   42.10
  -1   0  -2 1731.93   43.50
  -2   1   0 1697.93   43.30
  -2  -1   0 1850.41   44.30
  -2   0  -1 1717.23   44.30
  -1  -2   0 1865.21   42.30
  -1   2   0 1787.32   41.40
   0  -1  -2 1804.92   44.20
  -2  -1  -1  130.59    6.70
   2  -1   1  121.19    5.60
   2   1  -1  135.99    6.90
  -1  -2  -1  134.59    6.00
  -1  -1  -2  144.49    6.70
   1  -2  -1  140.99    5.60
   1   1   2  135.49    6.50
  -1   1  -2  126.39    5.50
   1   2   1  123.49    5.90
   2  -1  -1  132.19    6.80
  -2   1  -1  122.69    5.90
   2   1   1  138.49    6.70
  -2  -2   0  235.08    9.10
  -2   0  -2  222.48    9.30
  -2   2   0  218.48    8.30
   0  -2  -2  222.18    9.00
   0   2   2  227.08    9.10
   2  -2   0  222.68    7.80
   2   0   2  221.68    9.10
   2   2   0  231.08    9.20
  -2  -2  -1    0.90    0.80
   2  -1   2   -0.40    0.50
  -2  -1  -2    0.40    0.70
   2   2  -1    1.10    1.00
  -1  -2  -2   -0.50    0.60
   2  -2   1    0.50    0.40
   1   2   2    1.00    0.60
   2  -2  -1   -1.40    0.60
  -2   1  -2    0.90    0.90
   2   1   2   -0.30    0.50
  -2   2  -1    1.20    0.70
   2   2   1    0.10    0.70
   2   2   2 9729.63  221.58
  -3   0   0   -0.30    0.60
   3   0   0   -0.20    0.70
   3  -1   0  254.77   10.60
   3   1   0  257.57   11.20
   0  -3  -1  267.77    8.70
   0   3   1  273.37    9.30
  -3   1   0  250.27   10.90
  -3  -1   0  282.87   11.80
   0  -3  -2  749.73   21.90
   2   0   3  777.72   23.10
   3  -2   0  774.22   22.20
   3   2   0  802.82   24.10
  -2   0  -3  726.93   23.20
  -3  -2   0  742.63   23.50
  -3   2   0  764.32   22.80
   0   3   2  767.62   22.50
   0  -1  -3  272.57   11.10
  -1   3   0  275.97    7.90
  -1   3   0  270.37    7.70
   3   0   1  265.47   11.10
   3   0  -1  265.47   11.60
   1   3   0  267.07    9.00
   3  -1   1   -0.10    0.70
  -1  -1  -3    0.80    1.10
  -3  -1  -1    0.60    0.90
  -1  -3  -1    1.60    0.90
   3   1  -1    0.20    0.80
   1   3   1    0.20    0.70
   1  -3  -1    0.80    0.60
   3  -1  -1   -0.70    0.70
  -1   1  -3    1.60    0.90
   3   1   1   -0.10    0.70
  -3   1  -1    2.20    1.20
   1   1   3   -0.80    0.70
   3   2  -1 4085.49   96.29
   2  -1   3 3905.11   93.49
  -2  -1  -3 4037.80   96.09
  -1  -3  -2 3960.70   97.09
  -3  -2  -1 4145.69   96.39
   3  -2   1 3868.11   92.69
   3  -2  -1 3903.31   94.99
  -2   1  -3 3825.02   94.29
  -3   2  -1 3859.01   93.99
   3   2   1 4245.48   96.69
   2   1   3 4009.40   95.79
   1  -3  -2 3997.00   93.59
   1   3   2 4022.70   94.89
  -2   3   0  775.92   21.10
   3   0   2  775.52   23.70
  -2  -3   0  759.22   21.90
   2   3   0  781.72   22.50
  -3   0  -2  778.42   24.20
   0  -2  -3  785.02   23.90
  -3  -1  -2 4116.69   97.49
  -2  -3  -1 4077.29   95.29
   2   3  -1 4199.28   94.99
  -1  -2  -3 3968.50   96.49
   3  -1   2 3863.51   94.89
  -2   3  -1 4062.29   91.79
   2  -3  -1 3912.71   93.49
   2   3   1 3970.60   95.69
   3   1   2 4074.59   97.19
   1   2   3 4062.69   96.69
  -3  -2  -2    2.50    1.50
   3  -2   2    0.30    0.60
  -2  -3  -2   -0.60    0.70
  -2  -2  -3    1.70    1.30
  -2   2  -3    1.30    0.90
  -2   3  -2    0.00    0.50
  -3   2  -2    0.30    0.80
   2   3   2    2.70    1.20
   3  -2  -2   -1.00    1.00
   3   2   2    3.60    1.50
  -3  -3   0 1187.18   33.70
  -3   3   0 1159.88   32.50
   0  -3  -3 1211.48   33.80
   0   3   3 1196.88   34.30
   3  -3   0 1216.88   31.20
   3   3   0 1236.68   34.40
  -3  -3  -1    0.50    1.10
   3  -1   3    0.50    1.00
  -3  -1  -3    0.20    1.00
   3   3  -1    0.20    1.00
  -1  -3  -3    6.40    2.00
  -3   3  -1    0.70    1.00
   1  -3  -3    2.90    1.50
   1   3   3   -0.20    0.90
   3  -3  -1    0.00    0.70
  -3   1  -3    1.70    1.40
   3   1   3   -0.10    1.00
   3   3   1    0.20    1.00
  -3  -3  -2   89.09    6.80
   3  -2   3   78.19    4.90
  -3  -2  -3   79.39    6.70
   3   3  -2   79.39    6.40
  -2  -3  -3   68.89    6.00
  -2   3  -3   74.99    4.70
  -3   3  -2   73.89    5.10
   2   3   3   80.69    6.30
   3  -3  -2   70.09    6.00
  -3   2  -3   73.39    5.60
   3   2   3   85.69    6.90
   3   3   2   78.89    6.50
  -3  -3  -3    1.30    1.50
  -3   3  -3    0.10    0.80
   3   3   3   -0.30    1.20
  -4   0   0 5756.92  140.69
   0   4   0 6253.47  137.79
   4   0   0 5871.61  140.59
   0  -4  -1 1932.71   45.20
   0   4   1 1960.80   47.40
   4  -1   0 1986.90   51.09
   4   1   0 1886.81   51.59
  -4   1   0 1794.42   50.89
  -1   0  -4 1890.21   50.49
  -4  -1   0 2025.80   52.29
   0  -4  -2  411.86   14.50
   2   0   4  429.26   16.10
   4  -2   0  440.56   16.00
  -2   0  -4  430.56   16.80
   0   4   2  426.86   15.20
   4   2   0  424.16   17.40
  -4   2   0  404.26   16.20
  -4  -2   0  424.76   17.10
  -3   0  -4  262.77   13.00
  -4   3   0  262.97   12.20
   4   3   0  275.37   13.20
   0   4   3  286.07   12.70
   4  -3   0  277.87   11.40
   0  -4  -3  224.88   11.10
  -4  -3   0  279.87   13.20
   1   4   0 1933.61   47.30
   0  -1  -4 2077.79   52.19
  -4   0   1 2053.19   54.09
   4   0   1 1973.60   52.09
  -4   0  -1 1778.72   51.69
   4   0  -1 1932.01   52.79
  -1  -4  -1  101.29    5.20
   4   1  -1  105.69    7.90
  -1   4   1  105.39    5.60
  -4   1   1   92.39    7.50
  -1  -1  -4   99.79    7.20
  -4  -1  -1  104.89    7.60
   4  -1   1  104.39    7.00
   1   4   1   97.99    5.80
  -4   1  -1  100.39    7.10
   4  -1  -1  115.49    7.70
   4   1   1  111.59    7.80
  -1   1  -4  106.69    6.80
  -4  -1   1  100.39    7.80
  -4   2   1 1318.07   43.40
   4   2  -1 1579.94   44.60
  -2  -1  -4 1603.54   44.10
   4  -2   1 1602.44   41.80
  -4  -2  -1 1621.94   44.70
  -1  -4  -2 1578.14   41.10
  -4   2  -1 1554.54   42.90
  -2   1  -4 1591.34   42.80
   1  -4  -2 1536.05   40.00
   1   4   2 1557.54   42.00
   2   1   4 1571.84   46.80
   4  -2  -1 1585.44   43.30
   4   2   1 1652.83   44.80
  -1  -4  -3   46.30    4.80
   4   3  -1   51.49    5.40
   3  -1   4   50.19    4.60
  -4  -3  -1   52.59    5.60
  -3  -1  -4   50.29    5.70
   4  -3   1   51.49    4.20
   1  -4  -3   41.10    4.50
   4  -3  -1   48.90    4.80
   1   4   3   55.09    5.30
   3   1   4   58.39    5.90
  -4   3  -1   51.49    4.90
  -3   1  -4   58.99    5.70
   4   0   2  442.16   16.90
   0  -2  -4  411.36   16.50
  -2   4   0  428.76   13.40
   4   0  -2  441.06   18.10
  -4   0  -2  402.86   16.90
   2   4   0  407.46   14.50
  -2  -4  -1 1475.15   47.60
   4  -1   2 1581.34   43.10
  -1  -2  -4 1672.43   44.70
   2   4  -1 1602.44   41.00
   4   1  -2 1607.44   45.90
  -4  -1  -2 1618.64   45.20
   2  -4  -1 1556.84   38.30
  -4   1  -2 1602.84   44.40
   4   1   2 1624.64   44.80
   1   2   4 1536.45   44.00
   2  -4  -1 1612.64   38.80
   4  -1  -2 1505.75   48.90
   2   4   1 1640.84   42.60
  -4  -2  -2   39.30    5.00
  -2  -4  -2   26.30    3.70
  -2  -2  -4   33.50    4.50
   4   2  -2   19.80    3.70
   4  -2   2   28.70    3.20
  -2   2  -4   30.60    3.80
   2  -4  -2   33.90    3.50
   4  -2  -2   25.70    4.30
   2   2   4   21.60    4.50
  -4   2  -2   30.60    4.20
  -3  -2  -4 1562.44   45.30
   4   3  -2 1505.05   45.50
  -2  -4  -3 1591.44   43.80
   4  -3   2 1462.85   39.10
  -4  -3  -2 1598.24   45.40
   2  -4  -3 1532.95   42.50
   3   2   4 1532.45   44.90
   2   4   3 1546.45   44.20
  -2   4  -3 1605.64   38.30
  -3   2  -4 1544.85   43.00
   4   3   2 1543.35   45.10
  -4   3  -2 1579.94   42.70
   4  -3  -2 1588.14   44.30
   4   0   3  276.67   13.00
  -3   4   0  260.07   11.00
   0  -3  -4  280.37   13.10
  -4   0  -3  266.27   13.40
   3   4   0  268.17   12.20
  -3  -4   0  266.17   11.60
  -3  -4  -1   46.60    4.70
   3   4  -1   56.39    5.20
  -1  -3  -4   51.69    5.50
  -4  -1  -3   50.49    5.70
   4  -1   3   49.30    4.90
   3   4   1   58.29    5.40
   1  -3  -4   54.89    5.50
   1   3   4   52.09    5.50
  -3   4  -1   58.89    4.30
  -4   1  -3   50.59    5.40
   3  -4  -1   51.49    4.00
   3   4  -2 1562.54   42.80
   4  -2   3 1490.05   40.50
  -2  -3  -4 1553.94   44.20
  -4  -2  -3 1597.14   45.50
  -3  -4  -2 1513.55   42.90
   3   4   2 1588.24   46.80
   3  -4  -2 1539.45   41.70
  -4   2  -3 1270.97   41.60
   4   2   3 1568.04   45.00
   2   3   4 1475.55   44.10
  -3   4  -2 1567.04   39.10
  -2   3  -4 1587.94   40.50
  -4  -3  -3 3829.02   96.39
   4  -3   3 3662.33   88.59
   4   3  -3 3822.12   96.49
  -3  -4  -3 3826.12   94.99
  -3  -3  -4 3840.12   95.89
  -3   3  -4 3705.13   91.59
  -3   4  -3 3721.23   89.49
   3   3   4 3757.92   95.79
   3   4   3 4001.70   96.19
   4  -3  -3 3691.03   96.49
  -4   3  -3 3754.32   92.69
   4   3   3 3801.22   96.19
  -4  -4   0 1099.99   33.90
  -4   0  -4 1124.49   35.50
  -4   4   0 1108.39   33.00
   0  -4  -4 1113.29   33.90
   4  -4   0 1148.09   30.00
   4   4   0 1086.09   34.40
  -4  -4  -1    0.00    1.10
  -4  -1  -4   -0.10    0.90
  -1  -4  -4   -1.70    1.00
   1  -4  -4    1.00    1.40
  -4   4  -1    0.70    1.20
   1   4   4   -2.00    1.10
   4  -4  -1    1.10    1.00
  -4   1  -4    0.00    1.50
   4   4   1   -0.60    1.20
  -4  -4  -2 1745.83   48.60
  -4  -2  -4 1729.53   49.90
   4   4  -2 1731.33   48.40
   4  -2   4 1606.54   44.60
  -2  -4  -4 1627.14   47.70
  -4   2  -4 1658.23   47.30
   2  -4  -4 1633.44   47.00
  -4   4  -2 1707.13   45.20
   2   4   4 1645.14   48.60
   4  -4  -2 1605.74   46.00
  -2   4  -4 1723.53   43.10
   4   2   4 1674.53   49.40
   4   4   2 1733.33   49.00
  -4  -4  -3   -0.20    1.40
  -4  -3  -4   -0.20    1.10
   4   4  -3   -0.90    1.30
  -3  -4  -4    0.20    1.10
  -4   4  -3   -0.30    1.00
  -4   3  -4    0.10    1.40
   4  -4  -3   -0.60    1.20
  -4  -4  -4 1753.92   52.19
  -4   4  -4 1744.03   48.00
  -5   0   0    2.80    1.60
   0   5   0    1.10    0.70
   5   0   0   -1.90    1.10
   5  -1   0  542.45   21.00
   5   1   0  548.15   21.70
   0   5   1  590.64   17.90
  -5  -1   0  552.74   22.00
  -5   1   0  559.44   21.80
  -1   0  -5  579.74   21.20
   5   2   0    2.00    1.90
   5  -2   0    6.20    2.20
   0   5   2    5.70    1.90
   0  -5  -2    6.20    1.70
  -2   0  -5    6.80    2.50
  -5  -2   0    3.80    2.20
  -5   2   0    3.80    2.10
   5   3   0 6866.11  166.38
   0  -5  -3 6822.02  161.28
   0   5   3 7165.18  165.78
   3   0   5 6804.02  168.58
  -5  -3   0 6988.70  166.28
  -5   3   0 6836.12  164.88
  -3   0  -5 7129.09  166.28
   5  -3   0 7008.40  162.88
  -5   4   0 1157.68   35.80
   4   0   5 1138.09   35.90
   5  -4   0 1154.08   32.50
   5   4   0 1106.29   36.70
  -4   0  -5 1109.89   37.10
   0   5   4 1118.99   36.10
   0  -5  -4 1116.29   34.50
  -5  -4   0 1166.28   36.80
   5   0  -1  575.14   25.10
   0  -1  -5  568.94   21.30
  -5   0  -1  561.24   21.80
  -5   0   1  561.04   22.70
   5   0   1  531.95   21.10
   1   5   0  568.54   17.10
  -5  -1  -1    2.30    2.00
  -5   1   1    0.20    1.00
  -1  -5  -1    0.30    0.60
   5   1  -1    0.20    1.20
   5  -1   1   -1.90    1.00
  -1  -1  -5   -0.80    0.90
   1   5  -1   -0.60    0.60
   5  -1  -1    0.20    1.40
  -5  -1   1    0.30    1.20
  -5   1  -1    2.50    1.80
   1   5   1    0.60    1.10
  -1   1  -5    0.40    0.70
   5   1   1   -0.20    1.10
  -5  -2  -1   15.30    3.70
  -2  -1  -5   10.20    2.80
   5   2  -1   12.70    3.30
  -1  -5  -2   12.30    2.40
   5  -2   1   11.10    2.70
  -5   2   1   13.60    3.60
   2   1   5    8.70    2.60
  -5  -2   1   15.50    3.90
   1  -5  -2   13.00    2.20
   5  -2  -1   16.00    3.40
   5   2   1   12.60    3.30
  -5   2  -1   14.50    3.50
  -2   1  -5   15.80    3.50
  -5  -3  -1 1747.93   49.90
   5  -3   1 1683.23   45.40
  -5   3   1 1732.63   50.29
   5   3  -1 1754.02   50.19
  -1  -5  -3 1589.34   45.50
   1  -5  -3 1653.83   44.90
  -3   1  -5 1684.13   48.40
   5   3   1 1676.43   49.70
  -5   3  -1 1689.43   47.90
   5  -3  -1 1812.72   48.70
   1   5   3 1671.43   47.60
   3   1   5 1676.93   48.70
   5   4  -1    5.10    2.90
  -1  -5  -4    4.40    2.40
  -5  -4  -1    7.00    2.50
   4  -1   5    3.40    2.10
  -4  -1  -5    8.20    3.00
   5  -4   1    9.10    2.10
   1   5   4    7.40    3.30
   1  -5  -4    2.20    1.80
  -4   1  -5    3.40    1.80
  -5   4  -1    6.10    2.40
   5  -4  -1    5.10    2.30
   4   1   5   11.00    3.10
   5   0  -2    2.40    1.80
   0  -2  -5    5.70    2.20
  -5   0  -2    5.10    2.60
   2   5   0    4.60    1.80
  -5  -1  -2   19.50    4.30
   2   5  -1   11.30    2.30
   5   1  -2   16.90    3.90
  -1  -2  -5   22.00    4.40
   5  -1   2   17.70    3.70
  -2  -5  -1   11.40    2.30
   1  -2  -5   11.70    2.90
   2   5   1   11.70    2.70
   5   1   2   13.20    3.30
   5  -1  -2   12.90    3.50
  -5   1  -2   13.00    3.40
  -2  -2  -5   -0.50    1.10
   5  -2   2    0.00    1.30
  -5  -2  -2    1.10    1.40
   5   2  -2   -2.30    1.10
  -2  -5  -2    0.50    1.20
  -5   2  -2    0.80    1.70
   2   5   2    6.90    2.30
  -2   2  -5    0.40    1.10
   5   2   2    1.00    1.40
   5  -2  -2   -1.70    1.20
   2  -5  -2   -0.80    0.80
   2   2   5   -1.30    1.30
  -2  -5  -3 4157.68  104.19
   5   3  -2 4339.37  108.39
  -3  -2  -5 4478.85  108.49
  -5  -3  -2 4365.26  108.29
   5  -3   2 4283.87  101.99
  -3   2  -5 4252.27  105.29
   2  -5  -3 4035.50  102.09
   3   2   5 4213.68  107.99
   5  -3  -2 4329.57  106.99
  -5   3  -2 4191.08  105.39
   2   5   3 4352.36  106.19
  -5  -4  -2   19.30    4.80
  -4  -2  -5   19.00    4.40
   5   4  -2   20.50    5.00
   5  -4   2   24.00    2.70
  -2  -5  -4   22.00    4.40
  -4   2  -5   18.90    4.30
  -5   4  -2   17.50    3.80
   2  -5  -4   15.00    3.20
   5  -4  -2   21.10    3.90
  -2   5  -4   23.10    2.90
  -3   5   0 7356.76  163.48
   5   0  -3 6863.81  170.68
   5   0   3 6963.90  167.88
  -5   0  -3 7231.48  169.78
   3   5   0 6873.21  164.98
   0  -3  -5 7133.39  168.48
   5  -1   3 1701.43   47.90
  -5  -1  -3 1776.62   50.99
   3   5  -1 1696.63   46.70
  -1  -3  -5 1745.03   49.50
  -3  -5  -1 1621.04   45.30
   5   1  -3 1674.13   51.19
   1   3   5 1713.43   49.60
  -5   1  -3 1734.63   49.70
   5   1   3 1714.83   49.80
  -3   5  -1 1716.53   43.00
   1  -3  -5 1665.73   48.90
   5  -1  -3 1699.93   51.29
  -5  -2  -3 4385.06  109.49
  -3  -5  -2 4234.08  104.89
   3   5  -2 4362.76  107.89
   5  -2   3 4165.28  104.19
   5   2  -3 4367.06  110.79
  -2  -3  -5 4432.66  108.59
   5  -2  -3 4243.58  109.49
  -3   5  -2 4376.36  100.19
   3   5   2 4362.76  106.79
  -5   2  -3 4345.97  107.49
   3  -5  -2 4158.08  101.29
  -2   3  -5 4261.67  103.89
   3  -5  -2 4331.57  102.29
  -3  -3  -5    1.50    1.40
   5  -3   3    2.10    1.20
  -5  -3  -3    0.70    1.80
  -3  -5  -3    1.40    1.50
  -3   3  -5    1.10    1.30
  -5   3  -3   -0.10    1.40
  -3   5  -3   -0.10    0.80
   5  -3  -3   -1.00    1.30
   3  -5  -3    0.60    1.20
   3  -5  -3    0.20    0.80
   5  -4   3  155.78    7.50
  -4  -3  -5  154.58   11.50
  -5  -4  -3  150.98   11.20
  -3  -5  -4  148.19   10.50
   3  -5  -4  145.19    9.80
  -3   5  -4  160.28    8.20
  -5   4  -3  143.19    9.80
  -4   3  -5  160.58   10.40
   5  -4  -3  145.09   10.40
   0  -4  -5 1145.79   36.00
   4   5   0 1124.39   35.30
   5   0   4 1118.69   35.90
  -5   0  -4 1100.99   37.20
  -4   5   0 1166.68   34.00
  -4  -5   0 1063.39   33.60
  -5  -1  -4    4.30    2.50
   4   5  -1    5.40    2.40
   5  -1   4    8.10    2.40
  -4  -5  -1    6.60    2.40
  -1  -4  -5    4.20    2.30
   4   5   1   10.10    2.90
   4  -5  -1    8.90    2.20
   4  -5  -1    4.30    2.10
  -4   5  -1    7.40    2.00
  -5   1  -4    6.60    2.80
   1  -4  -5    6.00    2.30
   4   5  -2   17.70    3.40
  -2  -4  -5   17.20    4.10
  -5  -2  -4   20.30    4.80
  -4  -5  -2   20.30    4.10
  -5   2  -4   20.80    4.50
   4  -5  -2   18.70    3.30
  -2   4  -5   24.90    3.90
   2  -4  -5   16.10    3.70
  -4   5  -2   19.00    5.00
  -4  -5  -3  152.98   10.60
   4   5  -3  141.09   10.30
  -5  -3  -4  145.79   11.50
  -3  -4  -5  151.78   10.90
   5  -3   4  159.28    8.40
  -3   4  -5  158.58    9.30
   4  -5  -3  150.68   11.80
  -5   3  -4  147.39   10.40
  -4   5  -3  151.58    8.70
  -5  -4  -4    0.30    1.80
  -4  -5  -4    1.80    1.90
  -4  -4  -5    0.30    1.70
  -4   4  -5    4.00    2.00
  -4   5  -4    0.20    1.60
   4  -5  -4    0.80    1.70
  -5   4  -4   -0.30    1.50
  -5  -5   0   -1.20    1.30
  -5   0  -5    1.00    1.50
  -5   5   0    1.50    1.90
   0  -5  -5    0.10    1.50
   5  -5   0    0.80    1.10
  -5  -5  -1   -1.20    1.10
  -5  -1  -5    0.30    2.10
   5  -1   5    1.20    1.60
  -5   1  -5   -1.70    1.30
  -5   5  -1   -0.30    1.20
   5  -5  -1   -1.00    1.10
   1  -5  -5   -0.40    1.20
  -5  -5  -2  968.10   33.60
  -5  -2  -5  989.50   35.90
   5  -2   5  920.11   30.40
  -2  -5  -5  983.20   33.70
  -2   5  -5 1016.00   29.70
  -5   5  -2  985.90   31.20
   2  -5  -5  957.00   32.70
   5  -5  -2  990.40   30.90
  -5   2  -5  970.40   33.90
  -5  -5  -3   -0.70    2.00
  -5  -3  -5   -1.00    1.10
  -3  -5  -5    0.70    1.50
  -5   5  -3    2.50    1.60
  -5   3  -5    0.70    1.40
   3  -5  -5    0.30    1.70
   5  -5  -3    0.50    1.30
  -5  -5  -4  825.52   31.30
  -4  -5  -5  758.32   30.30
  -5   4  -5  766.12   28.50
  -5   5  -4  777.82   27.50
  -4   5  -5  796.12   26.70
   4  -5  -5  768.62   29.20
   5  -5  -4  761.52   29.50
  -5  -5  -5    2.30    2.70
  -5   5  -5   -2.30    1.50
  -6   0   0 9200.08  227.68
   0   0  -6 9885.51  226.28
   0   6   0 9999.00  217.88
   6   0   0 9628.14  227.48
  -1   0  -6 1908.01   54.09
   0   6   1 2000.20   49.10
   6  -1   0 1973.30   55.09
   6   1   0 1783.22   55.49
  -6   1   0 1884.21   55.59
  -6  -1   0 1888.01   55.99
  -2   0  -6 1913.61   54.09
  -6   2   0 1824.12   54.39
   0  -6  -2 1818.62   45.50
   0   6   2 1911.41   50.09
   6  -2   0 1855.91   52.99
  -3   0  -6  142.09   10.60
   6  -3   0  128.09    9.10
  -6  -3   0  128.19   10.50
  -6   3   0  135.49   10.40
   0  -6  -3  137.79    8.00
   0   6   3  146.49    9.70
   0  -6  -4    0.10    1.40
  -4   0  -6   -0.60    1.50
   6  -4   0    1.40    1.00
  -6   4   0    4.70    2.30
  -6  -4   0   -0.50    1.40
   6  -5   0 1703.73   45.10
  -6   5   0 1722.23   51.39
   0  -6  -5 1659.73   49.20
  -5   0  -6 1687.33   53.29
  -6  -5   0 1665.83   51.49
  -1   6   0 2038.80   47.00
   0  -1  -6 1859.91   54.39
  -6   0  -1 1877.61   55.89
  -6   0   1 1916.11   57.29
   1   6   0 1992.90   48.70
   6   0  -1 1913.21   56.19
   6   0   1 1879.31   55.19
  -1   6   1 1373.46   35.90
   1   6  -1 1314.17   33.50
   6  -1   1 1315.47   40.80
  -6  -1  -1 1281.07   42.10
  -6   1   1 1317.97   43.20
  -1  -1  -6 1326.67   41.20
  -6   1  -1 1318.97   41.90
   6  -1  -1 1293.47   41.70
   6   1   1 1354.96   45.30
  -1   1  -6 1311.87   39.90
   1   6   1 1322.67   36.60
  -6   2   1  200.08   13.60
  -1   6   2  224.08   11.00
  -6  -2  -1  230.78   14.10
  -2  -1  -6  198.28   12.70
  -2   1  -6  212.18   12.50
  -6  -2   1  216.58   14.00
   6  -2  -1  205.78   12.50
   1   6   2  220.48   13.30
  -6   2  -1  213.78   13.00
  -6  -3  -1  308.77   16.60
  -6   3   1  307.37   16.80
  -3  -1  -6  282.97   15.80
  -1  -6  -3  247.08   12.00
   6  -3   1  269.57   19.50
   1   6   3  283.07   14.30
  -3   1  -6  266.57   14.80
  -6   3  -1  269.87   14.90
   1  -6  -3  269.47   11.70
   6  -3  -1  287.47   14.50
  -6  -4  -1   54.79    7.10
   6  -4   1   54.09    5.10
  -1  -6  -4   48.90    5.60
  -4  -1  -6   61.69    7.70
  -4   1  -6   56.69    6.80
  -6   4  -1   49.30    6.20
   6  -4  -1   75.59    6.20
   1  -6  -4   51.59    5.70
  -1  -6  -5  938.41   32.10
   6  -5   1  912.71   26.00
  -6  -5  -1  961.10   34.00
  -5  -1  -6  949.71   35.50
   5  -1   6  869.91   31.10
  -5   1  -6  943.81   34.70
   6  -5  -1  917.81   29.50
  -6   5  -1  914.01   32.00
   1  -6  -5  931.71   31.40
   0  -2  -6 1936.31   54.69
  -6   0  -2 1810.32   55.09
   2   6   0 1889.81   49.30
   6   0   2 1898.51   54.49
   2   6  -1  203.78    9.40
  -1  -2  -6  207.08   12.80
  -6  -1  -2  200.58   13.10
   6  -1   2  219.48   12.40
   6  -1  -2  194.48   13.20
  -6   1  -2  193.98   12.70
  -1   2  -6  194.48   11.30
   1  -2  -6  204.48   12.70
   2   6   1  193.68   10.40
  -2  -6  -2  457.85   16.90
   6  -2   2  482.35   20.50
   2   6  -2  490.15   16.80
  -2  -2  -6  502.25   21.90
  -6  -2  -2  495.45   22.40
   6  -2  -2  505.85   21.60
  -2   2  -6  485.05   20.10
   2   6   2  500.25   19.40
  -6   2  -2  463.85   21.00
   6  -3   2    3.00    1.60
  -2  -6  -3    1.20    1.50
  -6  -3  -2    1.40    1.80
  -3  -2  -6   -0.10    2.10
   2  -6  -3    4.10    1.80
  -3   2  -6    0.20    1.40
  -6   3  -2    2.30    2.10
   6  -3  -2    3.50    1.80
   6  -4   2    5.60    2.00
  -2  -6  -4    3.50    2.00
  -6  -4  -2    3.20    2.60
  -4  -2  -6    4.90    2.70
  -4   2  -6    4.30    2.60
   6  -4  -2    6.20    2.40
  -6   4  -2    3.30    2.20
   2  -6  -4    3.30    2.10
  -2  -6  -5  265.87   14.80
  -6  -5  -2  274.77   16.10
  -5  -2  -6  255.87   16.70
  -6   5  -2  255.17   14.30
  -5   2  -6  274.07   16.00
   2  -6  -5  248.08   13.80
   6  -5  -2  271.07   16.60
  -2   6  -5  268.37   11.00
  -6   0  -3  128.19   10.60
   6   0   3  127.29   10.10
   0  -3  -6  149.79   10.80
   3   6  -1  267.27   12.70
   6  -1   3  269.27   14.40
  -3  -6  -1  254.87   11.50
  -1  -3  -6  291.57   15.80
  -6  -1  -3  287.37   16.30
  -6   1  -3  263.97   15.50
   1  -3  -6  263.27   15.10
  -3   6  -1  285.07   10.70
   3   6   1  310.07   14.00
  -6  -2  -3    0.80    1.70
  -3  -6  -2    0.40    1.60
   3   6  -2    0.00    1.20
  -2  -3  -6    3.60    2.30
   3  -6  -2    3.40    1.40
   3   6   2    4.30    1.30
   3  -6  -2    2.70    1.50
  -6   2  -3    6.00    2.60
  -3   6  -2    2.80    1.40
   2  -3  -6    3.60    2.00
  -2   3  -6    0.70    1.50
  -3  -6  -3  676.53   24.80
   6  -3   3  675.43   23.20
  -6  -3  -3  700.03   28.30
   3   6  -3  691.73   24.20
  -3  -3  -6  632.84   27.10
  -6   3  -3  702.03   27.00
  -3   3  -6  704.23   25.40
   3  -6  -3  656.63   22.00
   3  -6  -3  696.93   23.40
  -3   6  -3  705.63   20.00
  -6  -4  -3  589.44   25.80
  -3  -6  -4  553.34   23.10
  -4  -3  -6  594.84   26.10
   6  -4   3  567.84   18.90
  -4   3  -6  552.54   23.30
  -3   6  -4  603.64   18.70
   6  -4  -3  588.64   25.00
   3  -6  -4  545.75   21.40
  -6   4  -3  599.34   24.10
  -5  -3  -6  573.04   26.50
  -6  -5  -3  568.24   25.50
  -3  -6  -5  595.74   24.80
  -5   3  -6  558.84   24.30
   6  -5  -3  545.45   22.80
  -3   6  -5  554.54   19.90
   3  -6  -5  544.25   22.70
  -6   5  -3  582.54   23.50
  -6   0  -4   -1.20    2.00
   4   6   0    3.90    2.20
   0  -4  -6    3.90    1.50
  -4  -6  -1   55.59    5.70
  -6  -1  -4   59.69    7.90
  -1  -4  -6   58.09    7.00
   4   6  -1   51.49    6.10
   6  -1   4   33.70    5.50
  -4   6  -1   56.79    5.40
  -6   1  -4   57.19    7.20
   1  -4  -6   46.60    6.40
   4   6  -2    5.50    2.10
  -2  -4  -6    3.60    2.50
  -4  -6  -2    3.90    2.00
   6  -2   4    4.60    2.30
  -6  -2  -4    5.80    3.00
  -6   2  -4    5.70    2.80
  -4   6  -2    7.90    2.20
   2  -4  -6    3.80    2.40
  -2   4  -6    4.40    2.00
   4  -6  -2    5.30    1.40
   4  -6  -2    0.80    1.10
  -6  -3  -4  597.14   26.40
  -4  -6  -3  598.24   23.60
  -3  -4  -6  586.84   25.30
   4   6  -3  561.84   22.70
   6  -3   4  602.34   24.20
   4  -6  -3  538.65   20.60
   4  -6  -3  571.74   20.50
   3  -4  -6  593.44   25.10
  -3   4  -6  563.44   21.90
  -4   6  -3  584.44   21.90
  -6   3  -4  574.14   24.60
   6  -4   4    1.30    1.40
  -4  -6  -4    3.80    2.00
  -4  -4  -6   -0.70    1.40
  -6  -4  -4    0.90    2.30
   4  -6  -4    1.60    1.60
   4  -6  -4    1.70    1.60
  -4   4  -6   -0.60    1.70
  -4   6  -4    2.10    1.40
  -6   4  -4    2.70    2.40
  -6  -5  -4   89.19    9.60
  -4  -6  -5   99.09   11.10
  -5  -4  -6   95.99   10.10
  -5   4  -6   95.89    8.80
  -4   6  -5   83.99    7.40
  -6   5  -4   95.19    9.00
   4  -6  -5   98.89    8.80
  -6   0  -5 1756.42   55.39
  -5   6   0 1797.12   51.49
   0  -5  -6 1742.43   53.09
  -6  -1  -5  968.10   36.30
  -5  -6  -1  917.01   31.70
  -1  -5  -6  963.60   34.20
  -6   1  -5  914.51   35.00
   5  -6  -1  973.70   26.50
  -5   6  -1  884.11   30.10
   1  -5  -6  987.60   34.10
  -6  -2  -5  263.47   17.00
   6  -2   5  236.58   13.40
  -2  -5  -6  269.27   16.00
  -5  -6  -2  260.57   14.70
   5  -6  -2  260.07   11.90
   5  -6  -2  247.88   11.50
   2  -5  -6  260.47   15.20
  -5   6  -2  267.57   13.00
  -2   5  -6  240.18   12.10
  -6   2  -5  265.37   16.40
   6  -3   5  539.75   21.50
  -6  -3  -5  529.05   25.60
  -5  -6  -3  523.65   23.30
   5  -6  -3  530.35   20.30
   5  -6  -3  546.35   20.90
  -5   6  -3  523.05   20.40
  -3   5  -6  546.45   20.80
  -6   3  -5  536.55   24.20
   3  -5  -6  556.74   24.20
  -6  -4  -5   88.99   10.10
  -5  -6  -4   78.29    9.00
  -4  -5  -6   79.79    9.30
  -4   5  -6   95.49    8.40
   4  -5  -6   90.79   12.00
   5  -6  -4  115.59    8.30
   5  -6  -4   89.49    8.10
  -5   6  -4   90.69    8.00
  -6   4  -5   97.49    9.50
  -6  -5  -5 3041.30   90.29
  -5  -6  -5 3238.38   89.79
  -5  -5  -6 3398.16   92.29
  -5   5  -6 3272.37   86.49
  -5   6  -5 3223.18   84.39
   5  -6  -5 3282.67   87.19
  -6   5  -5 3245.98   87.49
  -6   0  -6  338.37   19.60
  -6   6   0  321.57   17.50
   0  -6  -6  339.57   17.80
  -6  -6  -1   -0.60    1.70
  -6  -1  -6   -3.10    1.80
  -1  -6  -6   -0.90    2.10
  -6   1  -6   -2.00    2.50
   1  -6  -6    0.10    1.70
   6  -6  -1   -1.00    1.00
  -6   6  -1   -1.20    1.70
  -6  -6  -2 2624.04   72.39
  -6  -2  -6 2487.75   75.39
   6  -2   6 2462.95   68.59
  -2  -6  -6 2597.14   73.49
  -6   6  -2 2541.35   69.19
   2  -6  -6 2653.23   71.49
   6  -6  -2 2481.25   66.19
  -6   2  -6 2436.46   73.39
  -2   6  -6 2593.24   65.19
  -6  -6  -3   -1.00    1.90
  -3  -6  -6   -0.60    2.10
  -6  -3  -6    2.40    2.30
  -6   6  -3   -0.60    1.90
  -3   6  -6   -0.70    1.40
  -6   3  -6    1.60    2.90
   3  -6  -6    0.80    1.70
   6  -6  -3    5.80    2.00
  -6  -6  -4  754.42   31.20
  -6  -4  -6  731.33   32.40
  -4  -6  -6  724.03   30.60
  -4   6  -6  755.72   26.70
  -6   6  -4  743.63   28.30
   4  -6  -6  720.63   29.50
  -6   4  -6  718.23   29.90
  -6  -6  -5   -1.10    2.20
  -5  -6  -6   -3.70    1.90
  -6   5  -6    0.40    1.80
  -5   6  -6    0.90    1.60
  -6   6  -5   -4.70    1.80
   5  -6  -6   -0.90    1.90
  -6  -6  -6  398.46   22.90
  -6   6  -6  400.16   20.60
   6  -6  -6  370.76   20.90
  -7   0   0    2.00    2.00
   0   0  -7   -0.80    1.40
   0   7   0    0.40    0.90
  -7  -1   0   49.00    8.00
  -7   1   0   46.80    7.90
  -1   0  -7   58.59    7.00
   0   7   1   60.99    5.20
   7  -2   0  114.59   10.10
   0   7   2  128.09    8.60
  -2   0  -7  119.19   10.20
  -7  -2   0  119.29   10.60
  -7   2   0  120.89   10.80
  -3   0  -7  276.87   16.50
  -7  -3   0  280.07   17.20
  -7   3   0  276.07   16.60
   7  -3   0  289.97   15.20
   0  -7  -3  279.77   11.60
   0  -7  -4    7.10    2.60
   7  -4   0    4.50    2.30
  -4   0  -7    8.90    3.60
  -7  -4   0    6.30    3.20
  -7   4   0    3.70    2.80
  -7   5   0 1576.34   50.59
   0  -7  -5 1542.45   46.00
   7  -5   0 1521.85   45.20
  -5   0  -7 1531.45   51.39
  -7  -5   0 1596.44   51.39
   0  -7  -6  416.36   20.10
   7  -6   0  410.36   14.90
  -6   0  -7  407.16   22.90
  -7   6   0  414.86   21.60
  -1   7   0   61.59    4.40
  -7   0  -1   40.60    6.90
   1   7   0   66.79    5.00
  -7   0   1   67.69    8.40
   0  -1  -7   55.59    7.00
  -7   1   1   -1.90    1.10
   1   7  -1    0.90    1.00
  -1   7   1   -2.20    1.20
  -1  -1  -7   -1.50    1.20
  -7  -1  -1   -1.90    0.80
  -1   1  -7   -0.70    1.30
  -7  -1   1   -1.10    1.30
  -7   1  -1   -3.10    1.60
   7  -2   1  247.48   14.40
  -7  -2  -1  250.17   15.90
  -7   2   1  249.28   16.40
  -1   7   2  252.57   12.40
  -2  -1  -7  238.58   14.70
  -7   2  -1  247.68   15.40
   1   7   2  259.97   13.20
  -7  -2   1  248.08   16.40
  -2   1  -7  222.58   13.90
  -1  -7  -3  126.59    7.70
  -7  -3  -1  128.99   11.30
  -7   3   1  118.79   11.20
  -3  -1  -7  110.09   10.30
   7  -3   1  132.29    9.70
   7  -3  -1  137.99    9.90
  -3   1  -7  131.49   10.80
  -7   3  -1  115.99   10.00
   1  -7  -3  121.99    6.70
   7  -4   1   43.90    5.40
  -7  -4  -1   45.30    8.00
  -1  -7  -4   42.80    5.40
  -4  -1  -7   43.40   10.50
  -7   4  -1   47.40    6.40
   7  -4  -1   35.40    5.80
  -4   1  -7   37.00    6.80
   1  -7  -4   50.19    5.20
   7  -5   1  414.46   16.20
  -1  -7  -5  427.06   19.30
  -7  -5  -1  464.05   22.70
  -5  -1  -7  446.76   23.30
   1  -7  -5  423.06   18.50
  -7   5  -1  421.06   21.00
  -7  -6  -1  450.75   22.50
  -6  -1  -7  392.66   23.10
  -1  -7  -6  432.26   20.80
  -6   1  -7  467.15   24.10
   7  -6  -1  434.06   17.10
  -7   6  -1  430.06   21.40
   1  -7  -6  454.05   20.80
   0  -2  -7  116.09   10.00
   2   7   0  123.29    7.90
  -7   0  -2  124.19   10.90
  -1  -2  -7  237.88   14.90
   2   7  -1  242.68   10.90
  -7  -1  -2  249.18   15.90
  -1   2  -7  214.08   13.20
  -7   1  -2  229.08   15.10
   2   7   1  241.88   12.20
   1  -2  -7  259.87   15.20
  -7  -2  -2   -0.80    1.60
   2   7  -2    2.60    1.30
  -2  -2  -7    0.80    1.40
   7  -2   2    1.60    1.60
  -2  -7  -2    0.50    0.80
  -2   2  -7    2.80    2.30
  -7   2  -2    0.70    2.20
   2   7   2   -3.30    1.40
   7  -3   2  209.48   11.80
  -3  -2  -7  186.68   15.60
  -2  -7  -3  202.78   10.70
  -7  -3  -2  197.28   14.10
  -7   3  -2  193.98   13.50
  -3   2  -7  209.18   13.50
   2  -7  -3  210.68    9.60
   2  -7  -3  199.48    9.00
  -4  -2  -7 1629.14   53.59
  -2  -7  -4 1639.34   47.80
  -7   4  -2 1680.43   51.69
  -4   2  -7 1658.23   51.79
   2  -7  -4 1628.84   45.40
  -7  -5  -2  216.48   15.20
  -5  -2  -7  202.98   15.50
  -2  -7  -5  210.48   13.30
   7  -5   2  199.38    9.50
  -5   2  -7  188.98   14.30
  -7   5  -2  244.68   14.90
   2  -7  -5  196.98   12.00
   7  -5  -2  201.38   11.90
  -2  -7  -6  122.09   11.20
  -7  -6  -2  118.79   11.20
  -6  -2  -7  111.19   11.80
  -6   2  -7  111.19   11.50
  -7   6  -2  111.19   10.10
  -2   7  -6  121.79    7.80
   2  -7  -6  108.59    9.60
   0  -3  -7  305.37   17.30
   3   7   0  298.27   14.00
  -7   0  -3  302.07   17.90
  -1  -3  -7  120.79   10.60
   3   7  -1  137.79    8.80
  -7  -1  -3  132.99   11.70
   1  -3  -7  122.59   10.40
  -7   1  -3  117.69   11.00
   3   7   1  133.39    9.20
  -3   7  -1  132.99    7.30
  -1   3  -7  127.29    9.40
  -7  -2  -3  213.38   18.00
  -2  -3  -7  212.18   17.30
   7  -2   3  197.18   11.80
  -3  -7  -2  204.18   10.40
  -2   3  -7  221.98   13.00
   2  -3  -7  207.08   14.50
  -7   2  -3  212.98   14.40
  -7  -3  -3   -1.20    1.70
  -3  -3  -7   -1.40    1.60
   3   7  -3   -0.80    1.20
  -3  -7  -3    1.10    1.70
   3  -7  -3    3.20    1.50
  -3   3  -7    1.70    1.70
   3  -7  -3    2.30    1.10
  -4  -3  -7  825.72   33.80
   7  -4   3  789.32   26.10
  -7  -4  -3  849.52   34.00
  -3  -7  -4  823.42   29.60
  -7   4  -3  818.72   32.00
   3  -7  -4  827.52   29.30
  -4   3  -7  877.11   32.10
   3  -7  -4  814.42   27.00
  -7  -5  -3  460.45   23.70
  -5  -3  -7  478.65   25.00
  -3  -7  -5  501.75   22.40
   3  -7  -5  447.16   19.70
  -5   3  -7  435.26   22.30
  -3   7  -5  465.45   16.80
  -7   5  -3  466.45   22.30
  -7  -6  -3  226.38   15.70
  -3  -7  -6  210.28   14.40
  -6  -3  -7  209.48   16.60
   3  -7  -6  223.08   14.00
   7  -6  -3  228.88   13.50
  -6   3  -7  211.58   15.70
  -7   6  -3  223.08   14.50
  -3   7  -6  215.18   11.40
   0  -4  -7    4.40    4.20
  -7   0  -4    5.60    2.80
  -7  -1  -4   39.20    7.30
  -4  -7  -1   43.00    4.90
  -1  -4  -7   36.30    8.60
  -4   7  -1   51.19    5.00
  -7   1  -4   34.90    6.80
  -2  -4  -7 1745.23   54.09
  -4  -7  -2 1654.13   47.40
  -7  -2  -4 1701.23   54.99
   4   7  -2 1637.34   51.49
   7  -2   4 1579.24   49.20
  -2   4  -7 1635.04   48.80
  -7   2  -4 1731.23   54.29
  -4   7  -2 1705.33   44.70
   2  -4  -7 1734.43   53.49
  -3  -4  -7  823.02   33.20
  -7  -3  -4  801.12   33.40
  -4  -7  -3  838.42   29.20
   7  -3   4  782.82   27.80
  -4   7  -3  861.01   25.50
  -3   4  -7  824.02   29.50
   4  -7  -3  783.02   24.60
  -7   3  -4  779.72   32.00
   4  -7  -3  809.62   25.20
   3  -4  -7  846.72   32.90
  -4  -7  -4    2.10    2.30
  -7  -4  -4   -2.40    2.00
  -4  -4  -7    1.90    2.10
   4  -7  -4   -0.50    1.20
   4  -7  -4    0.90    1.90
  -4   4  -7    1.10    2.20
  -7   4  -4   -0.30    2.10
  -4   7  -4   -0.20    1.80
  -5  -4  -7  224.08   16.90
  -7  -5  -4  260.77   17.60
  -4  -7  -5  265.17   16.80
  -5   4  -7  238.78   15.80
  -7   5  -4  228.58   15.50
  -4   7  -5  253.67   12.40
   4  -7  -5  239.98   14.60
   4  -7  -5  231.08   13.60
  -7  -6  -4  258.17   17.50
  -4  -7  -6  267.77   16.90
  -6  -4  -7  259.17   18.60
  -6   4  -7  259.57   24.90
  -7   6  -4  247.98   16.00
   4  -7  -6  269.67   15.70
  -4   7  -6  261.97   13.60
  -7   0  -5 1589.84   53.19
   0  -5  -7 1564.44   50.59
  -1  -5  -7  437.16   22.10
  -7  -1  -5  456.45   23.80
  -5  -7  -1  421.36   18.50
   1  -5  -7  423.86   21.60
  -5   7  -1  449.56   18.70
  -7   1  -5  430.46   23.00
  -5  -7  -2  202.48   12.50
  -7  -2  -5  201.18   15.60
  -2  -5  -7  217.98   15.10
   2  -5  -7  206.88   14.40
  -2   5  -7  217.18   12.60
  -5   7  -2  222.88   11.80
  -7   2  -5  198.58   19.10
  -3  -5  -7  461.75   23.50
  -5  -7  -3  464.45   20.90
  -7  -3  -5  478.85   24.70
   7  -3   5  441.46   18.80
  -3   5  -7  464.35   19.90
  -5   7  -3  429.76   18.00
   5  -7  -3  452.25   17.10
   3  -5  -7  440.46   22.60
  -7   3  -5  449.16   23.00
   5  -7  -3  444.96   17.20
   7  -4   5  242.48   11.40
  -7  -4  -5  250.47   17.70
  -5  -7  -4  249.68   17.40
  -4  -5  -7  252.47   17.30
  -7   4  -5  239.08   16.00
   5  -7  -4  231.08   12.90
  -4   5  -7  251.57   14.80
  -5   7  -4  255.67   13.30
   4  -5  -7  226.18   16.00
   5  -7  -4  242.68   16.50
  -7  -5  -5   -3.00    1.90
  -5  -5  -7   -2.10    2.30
  -5  -7  -5   -2.80    1.90
  -5   5  -7   -2.20    1.50
   5  -7  -5    1.20    1.70
  -7   5  -5   -0.60    2.00
  -6  -5  -7   16.50    5.60
  -5  -7  -6   24.00    5.80
  -7  -6  -5   16.70    5.80
  -7   6  -5   17.30    5.20
   5  -7  -6   16.50    4.50
  -6   5  -7   10.00    3.00
  -5   7  -6   16.80    4.70
   0  -6  -7  399.66   21.10
  -7   0  -6  429.26   23.90
  -6  -7  -1  412.16   19.80
  -7  -1  -6  390.16   22.90
  -1  -6  -7  428.36   21.80
  -6   7  -1  444.96   20.10
  -7   1  -6  397.06   22.50
   1  -6  -7  420.66   21.40
  -6  -7  -2  115.89    9.70
  -2  -6  -7  133.39   11.50
  -7  -2  -6  111.09   12.10
   6  -7  -2  120.99    7.10
  -6   7  -2  103.19    9.00
  -2   6  -7  113.69    8.70
  -7   2  -6  111.59   11.50
   6  -7  -2  115.59    7.10
   2  -6  -7  124.49   11.10
   7  -3   6  209.38   12.50
  -7  -3  -6  220.18   17.00
  -3  -6  -7  236.38   16.40
   6  -7  -3  205.88   11.40
  -7   3  -6  229.58   16.50
  -6   7  -3  228.38   13.50
   3  -6  -7  228.48   15.40
  -3   6  -7  234.88   13.10
  -6  -7  -4  244.18   16.20
  -7  -4  -6  260.97   18.60
  -4  -6  -7  242.68   17.40
   4  -6  -7  252.67   16.70
  -4   6  -7  257.97   14.90
  -7   4  -6  252.07   16.80
   6  -7  -4  251.47   13.80
   6  -7  -4  258.07   14.10
  -6   7  -4  235.58   14.10
  -7  -5  -6   15.20    5.50
  -5  -6  -7   13.20    5.70
  -6  -7  -5   16.90    3.90
  -6   7  -5   23.90    5.20
  -5   6  -7   24.20    5.10
   5  -6  -7   19.20    5.60
  -7  -6  -6   -2.30    3.20
  -6  -7  -6   -1.90    2.90
  -6  -6  -7   -0.30    2.50
  -7   6  -6   -3.40    2.20
  -6   7  -6   -3.70    1.70
   6  -7  -6    3.70    1.90
   6  -6  -7   -5.10    2.10
  -6   6  -7    3.40    3.70
  -7   0  -7  406.16   24.10
   0  -7  -7  447.66   22.10
  -7  -7  -1   -3.00    2.00
  -7  -1  -7   -0.70    2.40
  -1  -7  -7   -1.50    1.80
  -7   7  -1   -2.20    1.50
   1  -7  -7    0.10    2.00
  -7   1  -7   -2.20    2.30
  -7  -7  -2  141.89   11.60
  -7  -2  -7  136.19   13.80
  -2  -7  -7  160.08   12.70
  -7   7  -2  149.19   11.70
  -7   2  -7  164.98   14.40
   2  -7  -7  131.49   11.70
   7  -7  -2  142.39    8.50
   7  -7  -2  144.09    8.80
  -2   7  -7  162.88   10.10
  -7  -7  -3    0.40    2.50
  -7  -3  -7   -1.80    2.90
  -3  -7  -7   -4.30    2.10
  -7   7  -3    1.80    1.90
  -7   3  -7    4.10    3.60
  -3   7  -7   -0.50    1.90
   3  -7  -7   -2.30    2.10
   7  -7  -3   -0.50    1.50
  -7  -7  -4  188.98   14.30
  -7  -4  -7  169.78   15.80
  -4  -7  -7  175.28   14.50
  -7   7  -4  182.38   12.90
  -4   7  -7  163.28   11.50
   4  -7  -7  164.18   13.30
  -7   4  -7  154.08   14.00
   7  -7  -4  200.58   12.60
  -7  -7  -5   -1.70    2.90
  -7  -5  -7    1.50    2.60
  -5  -7  -7   -0.10    3.40
  -7   5  -7   -0.60    2.50
  -7   7  -5   -3.20    1.80
  -5   7  -7   -1.80    2.20
   7  -7  -5   -2.60    2.20
  -7  -7  -6  279.37   19.90
  -7  -6  -7  288.37   21.00
  -6  -7  -7  268.07   19.40
  -7   6  -7  252.77   17.70
  -7   7  -6  252.97   17.00
  -6   7  -7  254.07   17.10
   6  -7  -7  259.37   17.40
   7  -7  -6  304.77   18.50
  -7  -7  -7   -2.80    3.40
  -7   7  -7   -3.80    2.50
   7  -7  -7    0.40    3.30
  -8   0   0  645.84   37.10
   0   0  -8  672.03   27.90
   0   8   0  667.33   21.10
  -1   0  -8    9.30    3.60
   0   8   1   14.10    3.50
  -8   1   0    9.80    5.70
  -8  -1   0    6.50    3.20
  -8   2   0  920.11   37.30
  -2   0  -8  810.62   33.70
   0   8   2  897.51   29.60
  -8  -2   0  866.81   35.70
  -3   0  -8 1268.67   44.10
  -8  -3   0 1207.18   45.00
  -8   3   0 1252.67   46.20
   0  -8  -4 2181.78   56.69
   8  -4   0 2182.28   62.29
  -8   4   0 2097.89   72.09
  -4   0  -8 2116.89   66.29
  -8  -4   0 2291.17   68.59
   0  -8  -5 1329.67   40.20
  -8  -5   0 1340.87   47.80
  -5   0  -8 1286.37   47.50
   8  -5   0 1320.67   40.60
   0  -8  -6   49.20    6.60
   8  -6   0   53.69    5.40
  -6   0  -8   60.19   10.30
  -7   0  -8  110.39   13.00
   0  -8  -7  104.09   10.40
  -8   0  -1   10.50    5.40
   0   1  -8    8.00    2.80
  -1   8   0   13.30    2.50
  -8   0   1    8.60    4.20
   1   8   0   18.80    3.70
  -8   1   1 2284.07   72.99
  -1  -1  -8 2368.56   79.69
  -1   8   1 2447.26   60.59
   1   8  -1 2323.37   57.79
  -8  -1  -1 2315.87   70.19
   1   8   1 2372.26   61.59
   1  -1  -8 2175.68   68.89
  -8   1  -1 2384.66   81.29
  -1   1  -8 2252.37   66.79
  -8  -1   1 2357.56   72.09
  -8   2   1  160.08   14.90
  -8  -2  -1  169.18   13.70
   1   8  -2  162.78    7.60
  -2  -1  -8  164.58   13.30
   1   8   2  164.28   13.50
  -2   1  -8  194.88   13.50
  -8   2  -1  185.78   14.20
  -8  -3  -1  411.36   22.40
  -3  -1  -8  387.36   21.20
  -8   3  -1  363.46   20.70
  -3   1  -8  403.56   21.60
  -1  -8  -4  110.49    8.30
   8  -4   1  141.99    9.20
  -4  -1  -8  112.09   11.70
  -8  -4  -1  112.19   11.80
  -8   4  -1  123.59   11.60
   1  -8  -4  117.79    7.40
  -4   1  -8  127.79   11.80
  -1  -8  -5 1552.04   45.80
  -8  -5  -1 1575.54   52.69
  -5  -1  -8 1577.34   53.79
   8  -5   1 1528.15   44.00
  -5   1  -8 1522.85   52.49
  -8   5  -1 1500.15   51.09
   8  -5  -1 1467.55   46.30
   1  -8  -5 1504.65   44.20
   8  -6   1  134.19    7.30
  -1  -8  -6  146.79   11.50
  -6  -1  -8  127.49   13.50
  -8  -6  -1  141.79   13.30
  -6   1  -8  129.19   12.50
  -8   6  -1  137.59   12.70
   1  -8  -6  149.69   11.00
  -7  -1  -8   70.39   12.30
  -1  -8  -7   69.69    8.90
  -8  -7  -1   66.49    9.30
   1  -8  -7   81.99    9.00
  -7   1  -8   61.19   10.50
   2   8   0  885.41   28.10
   0  -2  -8  835.12   33.50
  -8   0  -2  876.41   35.20
  -8  -1  -2  160.38   13.60
   2   8  -1  163.48    9.20
  -1  -2  -8  149.59   12.50
   2   8   1  171.78   10.60
  -1   2  -8  181.38   12.60
   1  -2  -8  170.08   13.00
  -8   1  -2  156.98   16.50
  -2  -2  -8 2457.15   72.09
  -8  -2  -2 2380.16   72.89
  -8   2  -2 2405.26   78.19
  -2   2  -8 2519.75   69.99
   2  -2  -8 2427.06   71.59
  -3  -2  -8   13.00    4.50
  -2  -8  -3   12.30    2.80
  -8  -3  -2   19.60    5.30
  -3   2  -8   13.30    4.40
  -8   3  -2   25.80    6.00
  -2  -8  -4  573.44   21.80
  -8  -4  -2  615.04   28.40
  -4  -2  -8  573.94   28.00
   8  -4   2  564.64   22.50
  -8   4  -2  583.64   27.00
   2  -8  -4  577.44   19.60
   2  -8  -4  590.14   20.60
  -2  -8  -5  443.36   20.10
  -5  -2  -8  439.76   24.50
   8  -5   2  416.16   16.90
  -8  -5  -2  500.15   25.10
  -8   5  -2  457.85   22.80
   2  -8  -5  451.15   18.70
  -5   2  -8  463.25   24.00
  -2  -8  -6  230.58   14.40
  -8  -6  -2  213.58   16.00
  -6  -2  -8  225.38   17.60
  -2   8  -6  211.28   12.00
  -8   6  -2  203.98   14.80
   2  -8  -6  205.78   13.00
  -6   2  -8  212.48   16.30
   8  -6  -2  230.28   12.70
  -2  -8  -7   20.80    5.10
  -7  -2  -8   21.30    7.30
  -8  -7  -2   19.40    5.20
  -2   8  -7   19.00    3.60
  -8   7  -2   15.10    5.10
   2  -8  -7   22.20    5.10
  -7   2  -8   26.30    6.70
   0  -3  -8 1200.58   42.80
  -8   0  -3 1206.18   44.10
   3   8   0 1187.98   37.50
  -1  -3  -8  410.76   21.40
   3   8  -1  373.66   16.90
  -8  -1  -3  339.27   20.90
   1  -3  -8  416.16   21.40
  -8   1  -3  406.96   22.20
  -1   3  -8  401.76   19.60
   3   8  -2   10.50    3.10
  -2  -3  -8   22.00    6.00
  -8  -2  -3   19.80    5.80
  -2   3  -8   26.90    5.90
  -8   2  -3   16.40    4.80
   2  -3  -8   19.00    5.50
   3   8  -3  776.02   27.00
  -3  -3  -8  815.12   33.90
   8  -3   3  758.52   29.50
  -8  -3  -3  816.22   34.50
  -3  -8  -3  777.62   26.10
   3  -3  -8  806.32   33.30
  -3   3  -8  815.02   31.20
  -8  -4  -3  384.36   22.20
  -3  -8  -4  391.66   17.60
   8  -4   3  363.76   19.40
   3   8  -4  375.46   17.20
  -4  -3  -8  351.96   21.50
  -4   3  -8  396.96   21.00
   3  -8  -4  391.86   15.20
   3  -8  -4  380.86   14.90
  -8   4  -3  376.36   24.70
  -8  -5  -3 1166.48   44.30
  -5  -3  -8 1135.99   44.80
  -3  -8  -5 1187.78   39.50
   8  -5   3 1160.28   33.50
   3  -8  -5 1165.08   36.20
  -5   3  -8 1231.38   43.60
  -3   8  -5 1203.48   33.00
  -8   5  -3 1157.68   43.70
  -8  -6  -3  275.27   18.30
  -6  -3  -8  257.77   19.10
  -3  -8  -6  249.97   16.40
  -6   3  -8  264.37   18.50
  -3   8  -6  262.17   12.20
  -8   6  -3  229.28   16.50
   3  -8  -6  251.97   14.40
  -8  -7  -3    7.40    2.70
  -7  -3  -8    4.50    4.40
   3  -8  -7    7.30    2.70
  -7   3  -8    1.60    2.70
  -3   8  -7    3.40    2.50
  -8   0  -4 2126.09   66.89
   0  -4  -8 2134.69   64.99
  -1  -4  -8  122.19   11.60
  -8  -1  -4  131.19   12.30
  -8   1  -4  127.59   11.50
   1  -4  -8  113.59   11.10
  -1   4  -8  107.49    9.50
  -8  -2  -4  602.14   29.00
  -2  -4  -8  618.54   28.60
  -4  -8  -2  574.74   21.10
  -2   4  -8  613.24   25.20
   2  -4  -8  589.74   27.50
  -4   8  -2  617.04   20.40
  -8   2  -4  600.34   28.40
   8  -3   4  356.86   18.60
  -3  -4  -8  376.76   21.80
  -4  -8  -3  411.96   17.50
  -8  -3  -4  393.36   22.80
   3  -4  -8  398.16   21.90
  -4   8  -3  379.76   14.50
  -3   4  -8  387.26   19.60
  -8   3  -4  364.26   21.50
  -8  -4  -4 3010.80   88.19
  -4  -4  -8 2935.01   87.49
  -4  -8  -4 3045.20   80.59
  -8   4  -4 2969.40   85.99
  -4   4  -8 2991.10   83.39
   4  -4  -8 3056.89   87.39
   4  -8  -4 2890.91   75.09
  -4   8  -4 3092.59   75.39
   4  -8  -4 2976.30   74.59
  -8  -5  -4  388.36   22.90
   8  -5   4  369.16   14.30
  -4  -8  -5  415.06   20.60
  -5  -4  -8  406.66   24.10
   4  -8  -5  418.66   18.80
   4  -8  -5  413.16   18.00
  -8   5  -4  416.86   23.10
  -5   4  -8  421.76   25.10
  -4   8  -5  421.06   16.70
  -8  -6  -4  692.33   32.40
  -6  -4  -8  726.73   34.80
  -4  -8  -6  697.33   30.00
  -4   8  -6  713.13   25.10
  -8   6  -4  689.33   34.90
  -6   4  -8  731.43   32.10
  -7  -4  -8  448.86   27.70
  -8  -7  -4  474.25   25.90
  -4  -8  -7  527.25   25.90
   4  -8  -7  476.55   23.60
  -7   4  -8  507.45   26.90
  -4   8  -7  453.85   20.40
  -8   7  -4  472.15   29.10
   0  -5  -8 1359.06   47.30
  -8   0  -5 1354.16   49.30
  -8  -1  -5 1527.25   53.99
  -1  -5  -8 1492.95   51.79
  -1   5  -8 1537.65   47.30
   1  -5  -8 1561.54   51.99
  -8   1  -5 1565.94   54.19
  -5   8  -1 1603.74   46.60
  -5  -8  -2  437.16   19.10
  -8  -2  -5  489.95   26.00
  -2  -5  -8  444.96   23.90
  -2   5  -8  430.76   20.40
   2  -5  -8  451.75   23.50
  -5   8  -2  473.55   18.70
  -8   2  -5  436.76   24.20
  -8  -3  -5 1237.88   46.20
  -3  -5  -8 1133.59   43.80
  -5  -8  -3 1199.38   38.80
  -3   5  -8 1199.58   39.90
   3  -5  -8 1206.68   43.80
  -8   3  -5 1159.38   44.10
  -5   8  -3 1147.69   35.60
  -8  -4  -5  438.36   24.90
  -4  -5  -8  407.66   23.80
  -5  -8  -4  424.16   25.40
   8  -4   5  422.26   20.70
  -8   4  -5  402.96   22.90
   5  -8  -4  424.46   16.60
   5  -8  -4  412.16   16.70
  -5   8  -4  417.26   17.80
   4  -5  -8  430.56   23.50
  -4   5  -8  405.26   21.00
  -8  -5  -5  400.36   24.20
  -5  -8  -5  434.06   22.00
  -5  -5  -8  445.36   25.60
  -5   8  -5  413.96   18.30
   5  -8  -5  409.16   18.40
  -8   5  -5  415.66   23.20
   5  -8  -5  414.66   18.40
  -5   5  -8  399.16   23.40
   5  -5  -8  427.26   24.40
  -5  -8  -6 1575.84   52.89
  -6  -5  -8 1530.55   56.69
  -8  -6  -5 1556.54   55.89
  -5   8  -6 1568.74   47.50
   5  -8  -6 1560.24   48.40
  -8   6  -5 1561.64   53.19
  -6   5  -8 1541.85   52.69
  -7  -5  -8   65.89   11.40
  -8  -7  -5   42.60    9.00
  -5  -8  -7   51.99    9.50
  -8   7  -5   50.19    8.70
  -7   5  -8   67.59   11.10
  -5   8  -7   59.09    7.00
   0  -6  -8   37.50    7.30
  -8   0  -6   43.20    8.70
  -1  -6  -8  147.89   13.30
  -8  -1  -6  113.29   12.90
  -8   1  -6  127.89   13.30
  -6   8  -1  130.79   10.70
   1  -6  -8  134.49   12.40
  -8  -2  -6  204.88   17.00
  -6  -8  -2  208.38   13.50
  -2  -6  -8  213.58   16.30
  -8   2  -6  174.18   15.60
  -6   8  -2  198.68   12.70
  -2   6  -8  229.08   13.40
   2  -6  -8  229.48   16.20
  -6  -8  -3  253.37   18.20
  -8  -3  -6  277.67   20.30
  -3  -6  -8  258.07   18.40
   3  -6  -8  264.57   17.80
  -6   8  -3  249.97   14.20
  -8   3  -6  237.08   18.30
   6  -8  -3  260.27   10.70
  -3   6  -8  248.28   15.00
  -4  -6  -8  718.23   33.40
  -8  -4  -6  728.43   34.80
  -6  -8  -4  742.23   30.20
  -8   4  -6  711.53   33.10
  -6   8  -4  720.43   27.20
  -4   6  -8  696.33   28.40
   6  -8  -4  679.53   32.70
   6  -8  -4  647.74   23.90
   4  -6  -8  741.03   32.30
  -6  -8  -5 1651.13   53.39
  -8  -5  -6 1622.14   57.69
  -5  -6  -8 1557.24   56.39
  -6   8  -5 1597.04   48.80
   6  -8  -5 1556.44   52.89
   5  -6  -8 1540.65   54.69
  -8   5  -6 1507.05   54.29
  -5   6  -8 1573.24   51.49
   6  -8  -5 1531.95   47.10
  -6  -6  -8  283.57   20.40
  -8  -6  -6  273.17   20.40
  -6  -8  -6  278.07   18.70
  -6   6  -8  282.57   18.20
  -6   8  -6  269.97   16.00
  -8   6  -6  292.17   19.50
   6  -6  -8  250.07   19.30
   6  -8  -6  262.57   15.90
  -6  -8  -7   17.70    6.20
  -7  -6  -8   23.80    6.90
  -8  -7  -6   11.60    5.20
  -6   8  -7   21.50    5.90
  -7   6  -8   21.50    6.30
   8  -7  -6   25.50    5.90
   6  -8  -7   22.70    5.50
   7  -6  -8   15.10    5.90
  -8   7  -6   20.50    5.20
  -8   0  -7  107.69   12.70
   0  -7  -8   86.89   10.20
  -8  -1  -7   54.89   10.50
  -1  -7  -8   76.09   10.00
   1  -7  -8   66.19    9.00
  -7   8  -1   80.09    9.20
  -8   1  -7   87.59   11.60
  -7  -8  -2   28.80    6.10
  -2  -7  -8   23.00    5.90
  -8  -2  -7   21.60    6.30
  -8   2  -7   13.70    5.80
  -2   7  -8   37.50    6.00
  -7   8  -2   29.90    6.10
   2  -7  -8   19.70    5.40
  -8  -3  -7    6.10    4.00
  -3  -7  -8   -1.00    3.40
  -7  -8  -3    4.80    2.00
  -7   8  -3    0.40    2.30
  -8   3  -7   -1.90    3.20
  -3   7  -8    3.30    2.30
   7  -8  -3    3.10    2.10
   3  -7  -8    0.30    2.00
  -7  -8  -4  457.45   24.40
  -8  -4  -7  493.45   28.50
  -4  -7  -8  523.65   27.60
   4  -7  -8  496.25   25.30
  -7   8  -4  481.95   22.60
   7  -8  -4  486.35   26.20
  -8   4  -7  493.95   27.50
  -4   7  -8  467.75   22.00
   7  -8  -4  456.95   19.20
  -7  -8  -5   46.40    8.40
  -5  -7  -8   37.90    8.80
  -8  -5  -7   38.10    8.90
  -8   5  -7   39.30    9.00
   5  -7  -8   46.20    8.90
   7  -8  -5   47.30    7.70
  -5   7  -8   61.39    9.20
  -7   8  -5   72.19    9.20
  -6  -7  -8   15.00    6.10
  -7  -8  -6   19.50    5.20
  -8  -6  -7   20.20    6.80
  -7   8  -6   23.50    5.70
   7  -8  -6   20.80    4.60
  -6   7  -8   15.60    5.40
   6  -7  -8   28.80    5.20
  -8   6  -7   13.60    5.90
  -7  -7  -8    5.60    3.90
  -7  -8  -7   -2.60    3.80
  -8   7  -7   -0.20    3.50
  -7   7  -8   -6.40    3.00
  -7   8  -7    2.00    3.80
   7  -8  -7   -1.20    2.60
   7  -7  -8    6.00    3.70
   8  -7  -7   -1.80    3.40
  -8   0  -8 2054.49   71.99
   0  -8  -8 2202.08   66.29
  -8  -1  -8   -4.40    2.70
  -1  -8  -8    5.80    2.50
   1  -8  -8    0.00    2.50
  -8   1  -8   -4.30    2.70
  -8  -8  -2 1579.74   52.99
  -8  -2  -8 1550.94   59.29
  -2  -8  -8 1578.94   54.09
  -8   2  -8 1599.04   58.79
   2  -8  -8 1552.44   52.39
  -2   8  -8 1583.24   47.20
  -8  -8  -3   -1.30    2.60
  -8  -3  -8    1.00    3.10
  -3  -8  -8   -1.70    2.40
  -8   3  -8   -3.40    2.90
  -3   8  -8    1.80    3.00
   3  -8  -8   -1.20    3.00
   8  -8  -3    8.60    2.50
   8  -8  -3   -0.90    1.70
  -8  -8  -4  784.92   33.90
  -8  -4  -8  879.01   44.70
  -4  -8  -8  745.83   34.00
  -8   4  -8  780.72   37.10
  -4   8  -8  757.82   29.30
  -8   8  -4  703.83   32.60
   4  -8  -8  774.22   33.00
   8  -8  -4  747.53   27.40
   8  -8  -4  726.23   27.20
  -8  -8  -5   -4.20    3.20
  -8  -5  -8   -0.40    4.00
  -5  -8  -8    2.20    3.60
  -8   8  -5   -1.50    2.80
  -8   5  -8   -2.60    3.20
  -5   8  -8    0.10    2.60
   5  -8  -8    0.30    3.50
   8  -8  -5    0.70    2.20
  -8  -8  -6  896.01   38.50
  -8  -6  -8  870.61   40.70
  -6  -8  -8  822.52   38.40
  -8   6  -8  867.61   39.40
  -6   8  -8  826.72   34.60
  -8   8  -6  840.82   36.00
   6  -8  -8  845.32   36.30
   8  -8  -6  836.12   33.30
  -8  -8  -7    0.10    3.90
  -8  -7  -8   -5.60    3.50
  -7  -8  -8    0.30    3.80
  -8   8  -7    0.20    3.00
  -8   7  -8   -3.80    3.60
  -7   8  -8   -0.30    3.60
   7  -8  -8   -7.00    3.30
   8  -8  -7    2.50    3.70
   8  -7  -8   -9.50    3.80
  -8  -8  -8 1501.75   56.79
  -8   8  -8 1441.96   53.89
   8  -8  -8 1387.06   51.89
  -9   0   0    1.90    3.20
   0   0  -9    1.20    2.10
   0   9   0   -2.80    1.40
  -9  -1   0   44.40    8.60
  -9   1   0   38.30    7.90
  -1   0  -9   36.60    7.30
   0   9   1   48.50    5.90
   1   0  -9   35.00    7.50
  -9  -2   0  776.02   35.00
  -9   2   0  735.93   34.00
  -2   0  -9  743.33   32.00
  -3   0  -9 1166.48   44.10
  -9   3   0 1210.38   46.20
  -9  -3   0 1218.58   46.80
  -4   0  -9  371.86   22.60
  -9  -4   0  403.56   24.40
  -9   4   0  436.56   24.80
  -5   0  -9 2012.70   66.59
  -9   5   0 2039.10   67.09
   0  -9  -5 1996.60   54.49
  -6   0  -9  782.62   36.60
   0  -9  -6  781.42   28.70
  -7   0  -9  416.96   27.00
   0  -9  -7  446.66   21.40
  -8   0  -9   -2.30    4.20
   0  -9  -8    2.10    3.20
   1   9   0   50.69    5.20
  -9   0  -1   33.50    7.50
  -9   0   1   45.70    9.10
   0   1  -9   37.40    7.40
  -1   9   0   41.60    5.50
   0  -1  -9   30.90    6.50
  -1  -1  -9   -2.70    1.60
  -9  -1  -1    1.70    2.50
  -1   9   1    1.00    1.70
   1   9   1   -1.00    1.70
   1  -1  -9   -1.10    1.70
  -1   1  -9   -0.70    1.40
  -9   1  -1   -3.30    1.60
  -9  -2  -1   10.00    4.10
  -2  -1  -9    4.10    3.10
   1   9  -2    5.30    1.70
  -9   2  -1    8.30    3.80
  -2   1  -9    2.30    2.80
  -3  -1  -9   42.90    8.10
  -9  -3  -1   58.09    9.80
  -9   3  -1   43.10    8.30
  -3   1  -9   58.49    9.60
  -1  -9  -4   22.60    3.40
  -4  -1  -9   13.80    4.70
  -9  -4  -1   15.30    5.90
  -4   1  -9   18.30    5.30
  -9   4  -1   11.20    4.50
  -5  -1  -9   13.40    5.50
  -9  -5  -1   19.60    6.40
  -1  -9  -5   14.60    3.60
  -5   1  -9   16.80    5.60
  -9   5  -1    6.90    4.40
   1  -9  -5   13.90    3.30
  -6  -1  -9  142.69   14.40
  -9  -6  -1  125.29   13.30
  -1  -9  -6  123.69   10.30
   9  -6   1  164.68    8.00
  -9   6  -1  145.79   14.10
  -6   1  -9  133.19   14.50
   1  -9  -6  136.09    9.80
   9  -6  -1  175.88    9.10
  -7  -1  -9    8.60    4.40
  -7   1  -9   12.60    5.10
  -9   7  -1    7.50    4.10
   1  -9  -7    5.30    3.00
  -1  -9  -8  330.57   19.50
  -8  -1  -9  319.27   25.40
  -1   9  -8  301.87   15.80
   1  -9  -8  310.07   18.60
  -8   1  -9  323.97   24.20
   0   2  -9  736.63   30.40
   0  -2  -9  728.43   31.40
   2   9   0  710.23   25.20
  -9   0  -2  702.73   32.80
  -9  -1  -2    3.30    3.80
   2   9  -1    4.50    2.10
  -1  -2  -9   10.20    4.10
  -1   2  -9    3.70    2.30
   1  -2  -9    5.80    3.10
  -9   1  -2    6.80    3.70
  -2  -2  -9    2.90    2.40
   2   9  -2   -4.00    2.70
  -9  -2  -2   -1.10    2.20
  -2   2  -9   -0.90    2.00
   2  -2  -9   -2.60    1.70
  -9   2  -2   -2.20    1.90
  -3  -2  -9   37.30    7.70
   2   9  -3   31.70    4.50
  -9  -3  -2   38.60    7.60
  -3   2  -9   27.20    6.00
  -9   3  -2   30.10    6.30
  -2  -9  -4 1168.98   33.70
   2   9  -4 1094.59   34.80
  -4  -2  -9 1156.68   44.80
  -9  -4  -2 1139.69   44.70
  -9   4  -2 1109.59   43.40
  -4   2  -9 1201.58   43.80
  -5  -2  -9  183.88   16.20
   9  -5   2  168.38   12.00
  -9  -5  -2  172.78   15.30
  -2  -9  -5  180.38   11.00
  -9   5  -2  182.58   14.70
   2  -9  -5  172.88    9.50
   2  -9  -5  179.28   10.30
  -5   2  -9  179.38   14.60
  -6  -2  -9  164.18   16.30
  -2  -9  -6  201.78   16.00
  -9  -6  -2  163.18   15.30
  -6   2  -9  150.78   15.20
  -9   6  -2  163.68   14.30
   2  -9  -6  168.58   11.00
  -2  -9  -7    6.80    4.00
  -9  -7  -2   13.10    5.60
  -7  -2  -9   25.50    7.80
  -2   9  -7   16.10    3.60
  -9   7  -2   12.70    4.60
  -7   2  -9   11.50    5.70
   2  -9  -7   12.50    4.00
  -9  -8  -2   50.99    9.60
  -2  -9  -8   57.59    9.50
  -8  -2  -9   69.59   13.10
   2  -9  -8   67.39    8.50
  -9   8  -2   54.29    9.70
  -8   2  -9   47.80   10.20
  -2   9  -8   55.39    7.60
  -9   0  -3 1152.38   45.00
   0  -3  -9 1190.88   44.00
  -9  -1  -3   56.19    9.90
  -1  -3  -9   64.89    8.80
  -1   3  -9   55.59   11.20
  -9   1  -3   47.80    8.90
   1  -3  -9   46.30    7.90
   3   9  -2   39.50    5.90
  -2  -3  -9   30.90    6.90
  -9  -2  -3   36.40    8.10
  -2   3  -9   41.20    9.40
   2  -3  -9   43.50    8.10
  -9   2  -3   31.10    7.00
   3   9  -3    2.10    2.00
  -9  -3  -3   -2.90    2.40
  -3  -3  -9   -3.10    2.00
   3  -3  -9    1.00    2.00
  -3   3  -9    0.50    2.30
  -4  -3  -9   54.19    9.70
   9  -4   3   87.39    8.30
  -3  -9  -4   75.19    6.70
  -9  -4  -3   54.89    9.60
  -4   3  -9   70.89    9.50
  -9   4  -3   74.49   10.50
  -3  -9  -5  828.82   30.50
   9  -5   3  868.41   30.60
  -9  -5  -3  880.31   38.20
  -5  -3  -9  848.12   38.40
   3  -9  -5  877.91   27.60
  -5   3  -9  894.91   36.80
   3  -9  -5  845.12   26.90
  -9   5  -3  894.81   37.20
  -9  -6  -3  973.30   41.20
  -3  -9  -6 1064.79   36.60
  -6  -3  -9  968.70   43.10
   3  -9  -6  964.10   34.70
  -9   6  -3 1023.90   40.90
   3  -9  -6 1010.30   33.30
  -3   9  -6 1008.50   33.30
  -6   3  -9  995.20   41.30
  -7  -3  -9   13.20    5.90
  -9  -7  -3   24.90    5.80
  -3  -9  -7   26.90    4.30
  -9   7  -3   14.70    5.50
  -7   3  -9   12.60    5.70
   3  -9  -7   18.20    4.10
  -3   9  -7   12.70    3.30
  -8  -3  -9  154.98   17.00
  -3  -9  -8  128.69   13.40
  -9  -8  -3  116.29   13.80
  -3   9  -8  134.59   10.60
   9  -8  -3  130.09    8.90
  -9   8  -3  138.49   13.80
  -8   3  -9  132.09   15.30
   3  -9  -8  125.29   11.10
   0  -4  -9  399.56   22.50
  -9   0  -4  378.06   23.40
  -1  -4  -9   13.70    4.90
  -9  -1  -4   13.80    5.40
  -1   4  -9   22.80    5.40
   1  -4  -9   18.50    5.30
  -9   1  -4   16.70    5.90
  -9  -2  -4 1152.68   45.60
  -2  -4  -9 1106.09   43.60
   2  -4  -9 1130.59   43.30
  -4   9  -2 1181.18   38.60
  -2   4  -9 1132.59   40.60
  -9   2  -4 1136.59   44.70
  -9  -3  -4   77.09   12.10
  -3  -4  -9   88.89   11.10
  -4  -9  -3   73.39    6.70
  -3   4  -9   72.29    9.70
  -9   3  -4   63.89   10.70
  -4   9  -3   80.29    6.20
   3  -4  -9   72.09    9.50
  -4  -9  -4   -1.60    2.10
  -9  -4  -4    1.40    3.20
  -4  -4  -9   -0.20    3.40
   4  -4  -9    4.20    3.30
  -4   4  -9    2.00    1.80
  -9   4  -4   -2.30    2.40
  -5  -4  -9   33.60    8.00
  -9  -5  -4   25.90    7.30
  -9   5  -4   25.30    5.80
  -4   9  -5   26.80    4.60
   4  -9  -5   40.50    4.50
  -5   4  -9   28.70    6.40
  -9  -6  -4   76.59   10.40
  -4  -9  -6   65.19    9.40
  -6  -4  -9   57.59   10.90
  -6   4  -9   62.99   10.70
  -4   9  -6   70.19    6.60
  -9   6  -4   73.99   11.10
   4  -9  -6   64.79    7.00
  -4  -9  -7   24.80    5.60
  -9  -7  -4   18.90    6.70
  -4   9  -7   27.50    5.20
  -7   4  -9   25.90    7.50
   4  -9  -7   20.30    4.70
  -9   7  -4   13.10    5.60
  -8  -4  -9  206.48   20.60
  -4  -9  -8  217.18   17.60
  -9  -8  -4  196.78   17.40
   4  -9  -8  194.08   14.40
  -4   9  -8  206.88   14.00
   9  -8  -4  196.38   12.70
  -9   8  -4  197.68   16.70
  -8   4  -9  209.48   19.10
   0  -5  -9 1977.40   62.99
  -9   0  -5 1841.02   64.19
  -9  -1  -5   22.90    6.90
  -1  -5  -9   11.90    5.10
   1  -5  -9   10.70    4.90
  -9   1  -5   16.60    6.10
  -1   5  -9   19.50    5.20
  -2  -5  -9  202.78   16.10
  -9  -2  -5  213.38   17.40
  -5   9  -2  163.78   11.00
   2  -5  -9  166.88   14.90
  -2   5  -9  174.58   13.20
  -9   2  -5  172.98   15.80
  -9  -3  -5  852.91   39.00
  -5  -9  -3  884.81   30.20
  -3  -5  -9  941.41   39.30
  -9   3  -5  855.01   38.10
   3  -5  -9  933.61   38.30
  -3   5  -9  853.51   34.80
  -5   9  -3  838.52   28.40
  -9  -4  -5   31.80    8.50
  -4  -5  -9   28.30    7.50
  -5  -9  -4   30.80    5.50
  -9   4  -5   34.60    8.30
   4  -5  -9   27.20    7.50
  -5   9  -4   33.80    4.60
  -4   5  -9   25.80    6.00
  -5  -9  -5    2.30    2.20
  -5  -5  -9   -3.30    2.80
  -9  -5  -5   -3.90    2.70
   5  -5  -9   -0.70    3.60
  -5   9  -5    2.60    2.20
   5  -9  -5    3.70    1.60
  -9   5  -5   -2.20    3.10
  -5   5  -9   -4.20    2.00
  -6  -5  -9   43.30   10.10
  -9  -6  -5   42.70    9.00
   6  -5  -9   66.09   11.60
  -5   9  -6   49.00    6.90
  -6   5  -9   36.60    7.40
   5  -9  -6   35.60    6.10
  -9   6  -5   53.29    9.20
  -9  -7  -5  199.98   17.80
  -5  -9  -7  199.28   15.80
  -7  -5  -9  189.98   18.70
   5  -9  -7  195.88   13.10
  -9   7  -5  166.28   15.40
  -5   9  -7  145.79   12.30
  -7   5  -9  161.08   15.30
  -5  -9  -8   35.50    7.60
  -8  -5  -9   32.20    7.80
  -9  -8  -5   35.90    8.40
   5  -9  -8   40.00    7.40
  -5   9  -8   38.80    7.30
   9  -8  -5   27.30    6.00
  -8   5  -9   49.99   10.00
  -9   8  -5   41.30    8.80
  -9   0  -6  818.42   37.80
   0  -6  -9  770.02   34.70
  -9  -1  -6  103.69   13.00
  -1  -6  -9  118.19   12.90
  -9   1  -6  117.59   13.10
   1  -6  -9  110.29   12.30
  -1   6  -9  121.39   10.40
  -2  -6  -9  164.68   15.50
  -9  -2  -6  158.78   15.90
  -2   6  -9  174.88   12.50
  -6   9  -2  171.28   12.10
   2  -6  -9  170.38   15.00
  -9   2  -6  178.18   16.40
  -3  -6  -9  961.80   41.20
  -6  -9  -3 1009.80   34.90
  -9  -3  -6  996.20   43.50
  -6   9  -3 1010.70   34.00
  -9   3  -6  981.00   42.30
  -3   6  -9  966.70   36.10
   3  -6  -9  993.80   40.90
  -4  -6  -9   84.19   11.70
  -6  -9  -4   75.29    8.50
  -9  -4  -6   65.79   11.60
   4  -6  -9   76.09   10.20
  -9   4  -6   54.99    9.90
  -4   6  -9   88.19   10.90
  -6   9  -4   75.99    8.00
  -6  -9  -5   42.00    7.40
  -9  -5  -6   47.10   10.50
  -5  -6  -9   33.20    8.80
  -5   6  -9   31.30    7.00
   5  -6  -9   35.30    7.50
  -9   5  -6   45.00    9.10
  -6   9  -5   43.40    6.80
   6  -9  -5   44.90    5.20
  -9  -6  -6    4.00    3.90
  -6  -9  -6   -4.20    3.40
   6  -9  -6   -3.30    2.20
  -9   6  -6    7.40    3.80
   6  -6  -9   -5.20    3.30
  -6   6  -9   -0.40    3.30
  -6   9  -6    3.30    2.70
  -6  -9  -7  363.16   22.40
  -7  -6  -9  416.16   27.50
  -9  -7  -6  406.56   27.00
   7  -6  -9  351.16   30.90
  -7   6  -9  382.76   24.60
  -6   9  -7  374.56   20.40
  -9   7  -6  379.26   24.00
   6  -9  -7  353.36   19.40
  -9  -8  -6   25.30    5.90
  -8  -6  -9   17.60    7.50
  -6  -9  -8   21.80    8.60
   9  -8  -6   12.20    5.40
  -9   8  -6   13.90    6.50
   6  -9  -8   22.80    5.90
   8  -6  -9   12.30    5.90
  -8   6  -9   13.50    6.30
  -6   9  -8   21.60    5.10
   0  -7  -9  440.86   24.70
  -9   0  -7  409.66   26.50
  -9  -1  -7    3.80    4.10
  -1  -7  -9    9.00    4.90
   1  -7  -9    5.60    3.90
  -9   1  -7    5.30    4.70
  -1   7  -9   17.10    4.40
  -2  -7  -9   11.80    4.80
  -9  -2  -7   14.80    5.90
  -2   7  -9   15.80    3.80
   2  -7  -9   25.30    7.40
  -9   2  -7   17.60    6.20
  -7   9  -2   11.60    4.80
  -7  -9  -3   21.00    5.20
  -9  -3  -7   13.50    5.30
  -3  -7  -9    8.90    4.90
  -7   9  -3   13.20    4.40
   3  -7  -9   14.30    5.00
  -3   7  -9   20.70    5.40
  -9   3  -7   17.90    5.90
  -4  -7  -9   21.20    6.50
  -7  -9  -4   16.80    5.00
  -7   9  -4   14.90    5.00
  -9   4  -7   20.10    7.00
   4  -7  -9   19.20    6.60
  -9  -5  -7  188.88   18.50
  -5  -7  -9  172.68   16.40
  -7  -9  -5  179.18   15.20
   7  -9  -5  173.28   10.20
  -5   7  -9  169.98   14.20
  -7   9  -5  187.18   13.70
  -9   5  -7  154.98   15.60
   5  -7  -9  200.78   17.00
  -7  -9  -6  426.56   23.80
  -9  -6  -7  370.56   26.00
  -6  -7  -9  378.36   25.60
  -7   9  -6  362.96   20.90
   6  -7  -9  409.06   24.30
  -6   7  -9  376.46   22.80
   7  -9  -6  398.86   18.50
  -9   6  -7  383.96   25.10
  -9  -7  -7   -1.40    3.30
  -7  -9  -7    4.50    3.00
  -7  -7  -9   -2.30    3.70
   9  -7  -7    4.20    3.50
   7  -7  -9    0.20    3.20
  -7   9  -7   -4.70    2.90
  -9   7  -7    2.80    4.30
  -7   7  -9    1.50    4.20
   7  -9  -7   -2.50    2.70
  -9  -8  -7  128.19   12.20
  -8  -7  -9   98.49   13.30
  -7  -9  -8  102.69   13.90
  -9   8  -7   73.99   12.30
  -8   7  -9   72.59   12.70
  -7   9  -8   70.19   10.50
   8  -7  -9   78.69   12.90
   9  -8  -7  119.39   11.60
   7  -9  -8   94.79    9.90
  -9   0  -8   -6.00    2.40
   0  -8  -9   -4.40    3.10
  -9  -1  -8  322.87   27.70
  -1  -8  -9  330.37   21.10
   1  -8  -9  297.07   19.70
  -1   8  -9  320.87   17.60
  -9   1  -8  320.67   24.30
  -2  -8  -9   51.29    9.20
  -9  -2  -8   72.99   13.10
  -8   9  -2   56.39    9.60
  -2   8  -9   63.89    7.90
  -9   2  -8   56.79   11.80
   2  -8  -9   69.19    8.80
  -8  -9  -3  134.49   12.20
  -3  -8  -9  104.09   13.00
  -9  -3  -8  141.09   16.50
  -8   9  -3  137.09   12.60
  -3   8  -9  128.89   10.50
  -9   3  -8  114.09   15.00
   3  -8  -9  140.99   14.30
  -8  -9  -4  204.08   15.30
  -4  -8  -9  194.38   17.50
  -9  -4  -8  195.68   18.40
  -4   8  -9  194.38   13.60
  -8   9  -4  201.18   14.70
   4  -8  -9  178.68   16.20
  -9   4  -8  172.98   17.10
  -9  -5  -8   42.70   10.40
  -5  -8  -9   42.80    9.50
  -8  -9  -5   37.10    7.90
  -5   8  -9   42.50    7.90
  -9   5  -8   28.60    8.20
   5  -8  -9   32.20    6.80
  -8   9  -5   34.00    7.30
  -6  -8  -9   11.80    5.40
  -8  -9  -6   19.30    5.20
  -9  -6  -8    6.30    6.10
   6  -8  -9   23.40    5.60
  -8   9  -6    9.40    4.70
  -9   6  -8   14.50    6.90
  -6   8  -9   15.60    5.50
  -8  -9  -7   56.59   11.40
  -7  -8  -9  103.59   13.10
  -9  -7  -8  123.09   12.70
  -7   8  -9   90.49   12.40
   8  -9  -7  132.39   10.60
  -8   9  -7  105.69   11.60
   9  -7  -8   73.29   13.00
  -9   7  -8   97.69   12.00
   7  -8  -9   78.79   12.10
  -9  -8  -8   -5.30    4.00
  -8  -8  -9    4.10    5.50
  -8  -9  -8   10.20    4.00
  -9   8  -8   13.10    4.10
  -8   8  -9   -5.60    4.90
  -8   9  -8   -2.30    4.70
   8  -8  -9   -7.60    4.30
   9  -8  -8   10.00    3.60
  -9   0  -9  277.67   24.20
   0  -9  -9  316.27   19.90
  -9  -1  -9    3.90    4.00
  -1  -9  -9   -0.20    3.40
   1  -9  -9   -4.70    3.40
  -9   1  -9   -3.20    4.20
  -1   9  -9   -6.70    2.50
  -9  -2  -9   55.89   11.90
  -2  -9  -9   73.69   11.40
  -9   2  -9   50.89   11.60
  -2   9  -9   72.89    7.70
   2  -9  -9   60.99    9.80
  -9  -9  -3    0.10    2.90
  -9  -3  -9   -1.80    4.30
  -3  -9  -9   -2.10    3.80
  -9   3  -9   -5.30    5.10
  -3   9  -9   -7.00    3.20
   3  -9  -9    0.90    2.40
  -9  -9  -4    6.20    4.90
  -9  -4  -9   17.30    6.30
  -4  -9  -9    7.10    5.90
  -9   9  -4   10.00    4.90
  -4   9  -9   12.00    4.40
   4  -9  -9    9.50    4.60
  -9  -9  -5    9.90    4.20
  -9  -5  -9   -0.70    4.50
  -5  -9  -9   -1.30    4.30
  -9   9  -5   -0.20    3.40
  -5   9  -9   -6.10    3.60
   5  -9  -9   -1.10    3.70
  -9  -9  -6  391.36   24.70
  -9  -6  -9  368.16   28.00
  -6  -9  -9  392.76   25.00
  -9   9  -6  373.06   23.80
  -6   9  -9  334.17   21.80
   6  -9  -9  335.97   21.60
   9  -9  -6  376.16   18.20
  -9  -7  -9    2.50    6.10
  -7  -9  -9   -4.80    4.30
  -9   9  -7    6.60    3.80
  -9   7  -9   -4.70    5.90
  -7   9  -9    5.30    4.80
   9  -7  -9    6.50    5.00
  -9  -9  -8  390.16   35.30
  -9  -8  -9  405.66   29.40
  -9   8  -9  467.05   30.40
  -9   9  -8  436.86   28.10
  -8   9  -9  442.56   27.80
   8  -9  -9  441.36   24.50
   9  -9  -8  451.55   24.20
   9  -8  -9  465.65   27.60
  -9  -9  -9    7.90    5.70
  -9   9  -9   -3.00    6.60
 -10   0   0 6738.63  174.58
   0   0 -10 6357.56  168.08
   0  10   0 6795.82  156.48
 -10  -1   0  511.85   28.90
 -10   1   0  483.05   28.10
  -1   0 -10  476.35   25.70
   0  10  -1  551.94   19.80
   1   0 -10  456.75   25.20
 -10  -2   0  303.17   21.70
 -10   2   0  272.27   20.50
  -2   0 -10  250.97   18.30
 -10  -3   0  255.37   20.20
 -10   3   0  221.98   18.50
  -3   0 -10  246.98   18.30
 -10   4   0   50.79   10.00
 -10  -4   0   52.39   10.50
  -4   0 -10   55.39   10.40
  -5   0 -10  521.55   28.90
   0 -10  -6  413.16   17.60
  -6   0 -10  448.46   27.70
  10  -6   0  488.45   19.70
   0 -10  -7  208.28   13.30
  -7   0 -10  209.28   19.70
   0 -10  -8   50.09    8.00
  -8   0 -10   46.00   10.30
   0 -10  -9  248.88   17.50
  -9   0 -10  276.97   23.80
   1  10   0  498.45   19.90
   0   1 -10  534.15   26.20
   0  -1 -10  478.25   26.00
  -1  10   0  519.25   19.20
 -10   0  -1  521.75   28.90
   1  10  -1  471.25   17.90
  -1  -1 -10  435.06   24.90
   1   1 -10  463.75   24.70
 -10  -1  -1  493.05   28.00
  -1   1 -10  480.05   24.80
 -10   1  -1  469.75   27.30
   1  -1 -10  456.65   25.00
  -2  -1 -10   85.79   11.50
 -10  -2  -1   82.29   11.60
   1  10  -2   91.69    6.70
   2  -1 -10  103.69   11.90
  -2   1 -10  119.59   11.40
 -10   2  -1   80.39   11.40
 -10  -3  -1  295.87   21.50
  -3  -1 -10  279.67   19.90
 -10   3  -1  318.77   21.40
  -3   1 -10  303.57   20.20
 -10  -4  -1   20.30    6.20
  -4  -1 -10   15.20    5.90
  -4   1 -10   10.10    5.10
 -10   4  -1   14.90    6.00
  -1 -10  -5   36.90    4.70
 -10  -5  -1   28.20    7.70
  -5  -1 -10   24.20    7.10
  -5   1 -10   42.80    8.90
 -10   5  -1   44.80    9.60
 -10  -6  -1   92.29   12.70
  -1 -10  -6  118.19    8.50
  -6  -1 -10  109.79   13.70
   1 -10  -6   98.09    7.80
 -10   6  -1  102.89   12.90
  -6   1 -10   91.59   12.80
  -7  -1 -10  371.86   38.50
  -1 -10  -7  398.86   20.00
   1 -10  -7  425.56   21.10
 -10   7  -1  423.86   26.80
  -7   1 -10  420.66   27.50
  -8  -1 -10  175.28   18.20
  -1 -10  -8  196.68   14.00
   1 -10  -8  189.48   13.70
  -1  10  -8  149.79   10.80
  -8   1 -10  178.18   19.10
  -1 -10  -9  134.69   13.60
  -9  -1 -10  143.79   18.50
   1 -10  -9  136.69   13.00
  -9   1 -10  120.49   17.10
  -1  10  -9  158.98   11.50
 -10   0  -2  310.07   21.60
   0  -2 -10  266.47   18.80
   0   2 -10  278.87   18.30
 -10  -1  -2   78.79   11.10
  -1  -2 -10  104.29   11.60
   2  10  -1  100.19    8.00
  -1   2 -10   87.49   10.30
 -10   1  -2   77.09   10.90
   1  -2 -10   94.69   11.40
  -2  -2 -10  697.03   32.80
   2  10  -2  670.53   23.70
 -10  -2  -2  719.23   34.60
  -2   2 -10  734.93   32.00
 -10   2  -2  636.44   32.70
   2  -2 -10  683.43   32.40
 -10  -3  -2  270.87   20.20
  -3  -2 -10  258.77   19.50
   2  10  -3  270.57   12.40
   3  -2 -10  299.37   21.00
  -3   2 -10  267.17   18.40
 -10   3  -2  267.07   20.10
   2  10  -4   77.79    7.10
  -4  -2 -10   86.99   11.80
 -10  -4  -2   88.69   11.80
 -10   4  -2   89.99   12.20
  -4   2 -10   95.29   11.90
  -2 -10  -5  184.08    9.90
 -10  -5  -2  183.88   16.90
  -5  -2 -10  161.98   16.30
   2  10  -5  156.58   10.50
 -10   5  -2  187.78   16.20
  -5   2 -10  194.48   16.70
  -2 -10  -6 1057.89   34.90
  10  -6   2  988.80   32.60
 -10  -6  -2 1160.98   46.30
  -6  -2 -10 1003.60   45.10
   2 -10  -6 1063.29   35.80
   2 -10  -6 1011.40   31.50
 -10   6  -2 1080.19   44.50
  -6   2 -10 1049.79   44.70
  -7  -2 -10   -5.00    3.90
 -10  -7  -2   -0.60    3.90
  -7   2 -10   -0.60    3.70
 -10   7  -2   -4.60    2.60
  -8  -2 -10    0.80    4.10
  -2 -10  -8    6.00    3.40
  -8   2 -10    2.00    4.80
 -10   8  -2    5.10    4.40
  -2  10  -8   -0.20    2.90
   2 -10  -8   -1.50    2.70
  -9  -2 -10   58.89   12.20
  -2 -10  -9   62.69   10.00
  -9   2 -10   46.10   10.00
  -2  10  -9   56.39    7.70
   2 -10  -9   57.39    8.40
   0   3 -10  226.28   16.60
   0  -3 -10  238.48   17.80
 -10   0  -3  223.48   18.50
  -1  -3 -10  297.77   20.30
 -10  -1  -3  293.27   21.00
   1  -3 -10  277.17   19.60
  -1   3 -10  294.87   19.00
 -10   1  -3  285.77   21.20
  -2  -3 -10  282.57   20.00
 -10  -2  -3  306.27   21.60
   2  -3 -10  278.17   19.70
 -10   2  -3  246.78   19.20
  -2   3 -10  281.27   18.20
 -10  -3  -3  295.97   21.40
  -3  -3 -10  300.27   21.10
 -10   3  -3  267.07   20.20
  -3   3 -10  337.27   20.50
   3  -3 -10  298.47   21.00
 -10  -4  -3  480.95   27.90
  -4  -3 -10  448.46   27.30
   4  -3 -10  497.55   28.30
  -4   3 -10  463.35   25.60
 -10   4  -3  461.55   27.00
  10  -5   3  322.27   14.40
 -10  -5  -3  306.07   22.10
  -3 -10  -5  289.47   14.00
  -5  -3 -10  293.67   22.30
  -5   3 -10  293.67   20.70
 -10   5  -3  275.47   20.50
 -10  -6  -3   10.10    4.50
  -3 -10  -6   12.60    3.50
  -6   3 -10   10.40    4.70
   3 -10  -6   12.60    2.30
 -10   6  -3    6.20    4.80
 -10  -7  -3  262.97   20.20
  -7  -3 -10  286.47   23.30
  -3 -10  -7  274.67   16.90
  -3  10  -7  270.57   13.70
  -7   3 -10  293.37   22.50
 -10   7  -3  262.27   19.80
  -3 -10  -8  761.62   32.50
 -10  -8  -3  752.92   35.90
  -8  -3 -10  794.52   41.20
   3 -10  -8  697.03   29.00
  -8   3 -10  651.73   52.39
  -3  10  -8  724.63   27.60
 -10   8  -3  752.52   36.60
  -9  -3 -10  637.54   38.20
 -10  -9  -3  660.93   33.10
  -3 -10  -9  658.93   31.50
 -10   9  -3  610.64   33.20
  -9   3 -10  736.83   39.20
  -3  10  -9  644.34   26.90
   3 -10  -9  637.04   29.00
   0  -4 -10   61.19   10.60
 -10   0  -4   38.00    8.50
   0   4 -10   39.90    7.80
  -1  -4 -10   20.50    6.20
 -10  -1  -4    9.50    4.70
 -10   1  -4   11.20    5.20
   1  -4 -10   19.40    6.00
  -1   4 -10   23.00    6.00
  -2  -4 -10   84.39   11.60
 -10  -2  -4   84.79   11.40
 -10   2  -4   77.79   12.70
   2  -4 -10   88.39   11.90
  -2   4 -10   96.79   10.00
  -3  -4 -10  472.45   27.80
 -10  -3  -4  524.55   29.50
  -3   4 -10  497.65   25.40
 -10   3  -4  483.05   28.30
   3  -4 -10  502.95   27.80
  -4  -4 -10   30.40    8.20
 -10  -4  -4   42.10    9.40
  -4 -10  -4   47.10    4.80
  -4   4 -10   37.20    7.40
 -10   4  -4   38.40    9.00
   4  -4 -10   32.70    8.10
 -10  -5  -4    0.20    4.00
  -5  -4 -10    6.60    4.70
  -4 -10  -5    3.00    2.70
   5  -4 -10   -2.20    3.80
  -5   4 -10    1.30    3.50
 -10   5  -4   -2.90    3.30
 -10  -6  -4  340.17   23.60
  -6  -4 -10  349.87   25.10
  -4 -10  -6  354.86   18.30
  -4  10  -6  344.87   15.70
   4 -10  -6  342.97   13.90
 -10   6  -4  344.17   23.90
  -6   4 -10  360.06   23.90
 -10  -7  -4  126.59   14.10
  -4 -10  -7  127.59   11.10
  -7  -4 -10   74.79   13.10
  -7   4 -10  111.99   13.20
   4 -10  -7  128.69   10.50
  -4  10  -7  111.39    9.00
 -10   7  -4   94.29   13.10
  -8  -4 -10  176.88   19.70
  -4 -10  -8  155.28   14.50
  -4  10  -8  201.08   12.60
 -10   8  -4  173.78   17.00
   4 -10  -8  209.78   13.40
  10  -8  -4  204.08   12.30
 -10  -9  -4   -0.20    4.60
  -4 -10  -9   12.30    5.40
  -9   4 -10   -5.00    4.40
  -4  10  -9   13.80    4.20
 -10   9  -4    2.70    3.50
   0  -5 -10  544.55   28.40
 -10   0  -5  479.05   29.20
  -1  -5 -10   45.10    9.20
 -10  -1  -5   46.60    9.50
  -1   5 -10   35.40    6.90
 -10   1  -5   27.70    7.70
   1  -5 -10   40.70    8.70
  -2  -5 -10  172.28   16.10
 -10  -2  -5  197.78   18.10
 -10   2  -5  172.28   16.90
  -2   5 -10  183.48   14.00
   2  -5 -10  169.88   15.90
  -3  -5 -10  294.97   21.40
 -10  -3  -5  288.47   22.10
  -5  10  -3  289.47   14.40
  -3   5 -10  317.57   19.20
   3  -5 -10  263.47   20.30
 -10   3  -5  308.57   22.40
  -4  -5 -10   -1.30    3.40
 -10  -4  -5    3.00    4.00
  -5 -10  -4    1.60    2.30
   4  -5 -10   -0.40    3.40
  -4   5 -10    5.80    4.40
  -5  10  -4    2.90    2.50
 -10   4  -5    2.00    3.80
 -10  -5  -5  180.58   20.50
  -5  -5 -10  230.68   22.10
  -5 -10  -5  213.48   13.70
  -5   5 -10  210.98   16.50
 -10   5  -5  222.08   18.60
  -5  10  -5  203.18   12.20
   5  -5 -10  229.38   19.70
 -10  -6  -5   60.79   10.70
  -5 -10  -6   60.29    9.20
  -6  -5 -10   39.70   10.00
  -6   5 -10   62.09   10.60
   6  -5 -10   54.89   11.20
 -10   6  -5   45.90    9.20
  -5  10  -6   57.89    7.40
  -7  -5 -10   35.00    8.70
  -5 -10  -7   28.40    6.70
 -10  -7  -5   32.50    7.70
  -7   5 -10   19.30    7.20
 -10   7  -5   32.10    8.40
   7  -5 -10   44.50   10.30
  -5  10  -7   39.00    6.10
  -5 -10  -8 1159.18   44.60
 -10  -8  -5 1191.08   48.10
  -8  -5 -10 1089.79   51.29
 -10   8  -5 1183.78   47.80
  10  -8  -5 1112.39   40.10
   5 -10  -8 1099.49   38.50
  -5  10  -8 1137.39   40.00
 -10  -9  -5   59.69   11.70
  -9  -5 -10   51.49   12.30
  -5 -10  -9   91.29   10.70
  -9   5 -10   50.29   10.20
   5 -10  -9   83.59    9.60
 -10   9  -5   57.69   11.40
 -10   0  -6  429.56   26.80
   0  -6 -10  373.16   23.90
  -1  -6 -10   98.69   11.50
 -10  -1  -6   80.79   13.30
  -1   6 -10  113.99   10.80
   1  -6 -10  114.89   13.10
 -10   1  -6  100.49   13.10
  -2  -6 -10 1087.19   44.80
 -10  -2  -6 1025.10   46.10
   2  -6 -10 1059.09   43.40
  -2   6 -10 1075.99   39.70
 -10   2  -6  997.20   45.30
  -3  -6 -10    6.30    5.40
 -10  -3  -6    5.10    6.60
   3  -6 -10   14.90    4.70
  -6  10  -3   11.00    4.00
  -3   6 -10   10.50    3.60
 -10   3  -6    2.90    4.90
 -10  -4  -6  341.87   24.60
 -10   4  -6  329.87   23.70
  -6  10  -4  336.67   16.90
  -4   6 -10  332.17   20.50
   4  -6 -10  339.37   23.20
  -6 -10  -5   49.40    7.90
  -5  -6 -10   43.20    9.80
 -10  -5  -6   51.89   11.10
 -10   5  -6   47.00   10.20
  -5   6 -10   79.19    9.70
   5  -6 -10   48.40   12.70
 -10  -6  -6  185.18   16.80
  -6  -6 -10  180.28   18.40
  -6 -10  -6  175.28   14.00
 -10   6  -6  175.68   17.40
  -6   6 -10  176.68   17.10
   6  -6 -10  176.78   17.40
  -6  10  -6  202.38   12.90
  -6 -10  -7    2.10    3.80
 -10  -7  -6    3.60    4.20
  -7  -6 -10    4.50    4.90
  -6  10  -7    3.70    3.70
  -7   6 -10   -6.40    3.80
   7  -6 -10    0.70    5.00
  -8  -6 -10   64.09   14.70
  -6 -10  -8   82.49   11.60
 -10  -8  -6   70.99   12.20
   8  -6 -10   62.29   11.70
 -10   8  -6   58.39   10.90
 -10  -9  -6   17.10    7.20
  -6 -10  -9   28.00    7.70
  -9  -6 -10   20.50    8.90
 -10   9  -6   25.20    8.00
  -9   6 -10   20.30    8.30
   6 -10  -9   29.90    6.70
   9  -6 -10   28.30   15.80
   0  -7 -10  240.48   18.50
 -10   0  -7  213.38   28.40
 -10  -1  -7  406.66   28.50
  -1  -7 -10  409.66   25.40
 -10   1  -7  423.86   28.20
   1  -7 -10  408.16   25.10
  -1   7 -10  399.96   21.60
 -10  -2  -7   -2.00    3.50
  -2  -7 -10   -3.30    3.30
 -10   2  -7   -2.40    3.90
   2  -7 -10    0.80    3.40
  -2   7 -10   -2.40    2.60
 -10  -3  -7  267.77   22.50
 -10   3  -7  284.47   22.80
  -7  10  -3  284.97   17.30
  -3   7 -10  266.97   17.90
   3  -7 -10  281.67   20.70
 -10  -4  -7   94.69   15.40
  -4  -7 -10   99.19   13.10
  -7 -10  -4  118.79   11.10
 -10   4  -7  136.39   15.70
  -4   7 -10   97.99   11.80
   4  -7 -10  118.19   15.60
  -7  10  -4  114.79   10.70
  -7 -10  -5   30.00    6.40
  -5  -7 -10   32.60    8.10
 -10  -5  -7   39.50    9.30
  -5   7 -10   34.20    7.70
   5  -7 -10   29.80    8.00
 -10   5  -7   30.70    8.70
  -7  10  -5   36.30    6.60
 -10  -6  -7   -1.90    3.40
  -7 -10  -6   13.00    4.40
  -6  -7 -10    1.00    2.80
 -10   6  -7    3.10    4.30
  -6   7 -10    2.20    4.00
   6  -7 -10   -0.20    4.10
  -7  10  -6    3.60    3.20
 -10  -7  -7  411.26   28.10
  -7 -10  -7  397.66   23.40
  -7  -7 -10  377.46   27.80
  -7   7 -10  425.46   26.60
   7  -7 -10  407.06   26.30
   7 -10  -7  379.86   17.40
  -7  10  -7  386.56   21.70
 -10   7  -7  387.86   26.90
 -10  -8  -7  142.19   18.10
  -8  -7 -10  156.68   19.30
  -7 -10  -8  208.68   15.30
 -10   8  -7  140.79   17.70
  -7  10  -8  182.38   19.90
   7 -10  -8  197.58   12.90
  10  -8  -7  180.78   15.10
   8  -7 -10  187.38   18.20
  -9  -7 -10  354.46   29.50
 -10  -9  -7  375.76   42.40
  -7 -10  -9  416.46   26.40
   9  -7 -10  385.46   28.60
   7 -10  -9  390.86   27.00
  -9   7 -10  449.86   28.30
  10  -9  -7  442.26   21.10
 -10   0  -8   45.40   11.00
   0  -8 -10   49.99   10.00
 -10  -1  -8  209.18   19.80
  -1  -8 -10  181.38   16.80
  -1   8 -10  171.58   13.70
 -10   1  -8  169.68   18.50
   1  -8 -10  185.88   16.10
 -10  -2  -8    9.90    4.60
  -2   8 -10   -5.90    3.30
 -10   2  -8   -1.50    3.00
   2  -8 -10    3.70    2.90
 -10  -3  -8  749.03   40.30
  -3  -8 -10  750.42   36.00
  -8  10  -3  767.22   33.50
   3  -8 -10  733.33   36.40
 -10   3  -8  780.12   40.00
  -3   8 -10  711.23   31.30
  -4  -8 -10  162.08   16.60
 -10  -4  -8  210.78   20.50
  -8 -10  -4  165.08   13.40
  -8  10  -4  164.08   14.40
   4  -8 -10  204.08   18.90
 -10   4  -8  173.88   18.90
  -4   8 -10  187.68   15.70
  -8 -10  -5 1151.18   43.60
 -10  -5  -8 1245.98   53.79
  -5  -8 -10 1143.59   48.80
   5  -8 -10 1181.88   47.90
 -10   5  -8 1172.28   51.19
  -8  10  -5 1153.88   43.40
  -5   8 -10 1130.09   44.20
  -6  -8 -10   70.19   12.20
 -10  -6  -8   66.79   13.50
  -6   8 -10   57.79   10.30
 -10   6  -8   50.89   11.70
   6  -8 -10   75.39   12.00
  -8  10  -6   97.39   10.30
 -10  -7  -8  167.48   20.30
  -8 -10  -7  192.98   16.50
  -7  -8 -10  131.29   27.60
  -8  10  -7  131.99   14.30
   7  -8 -10  191.18   17.80
  10  -7  -8  185.48   18.20
  -7   8 -10  150.28   17.80
 -10   7  -8  194.38   17.90
   8 -10  -7  228.88   11.10
  -8 -10  -8  186.38   16.10
  -8  -8 -10   96.99   15.40
 -10  -8  -8  113.19   16.30
  -8   8 -10  139.39   21.80
 -10   8  -8  146.49   16.40
   8  -8 -10  120.79   16.40
  10  -8  -8  147.69   15.40
  -9  -8 -10   67.09   14.30
  -8 -10  -9   57.09   11.80
 -10  -9  -8   68.49   11.30
  -9   8 -10   52.19   11.90
   9  -8 -10   55.89   11.50
 -10   9  -8   49.99   11.90
   0  -9 -10  255.27   20.90
 -10   0  -9  238.88   23.40
  -1  -9 -10  168.78   22.90
 -10  -1  -9  131.09   17.50
  -1   9 -10  142.79   11.90
   1  -9 -10  157.38   14.30
 -10   1  -9   89.19   15.30
 -10  -2  -9   44.00   11.10
  -2  -9 -10   61.49   10.60
  -2   9 -10   56.79    9.20
 -10   2  -9   46.90   10.80
   2  -9 -10   94.29   12.00
  -3  -9 -10  663.43   34.30
 -10  -3  -9  683.43   38.70
   3  -9 -10  684.03   46.40
  -3   9 -10  627.64   28.60
  -9  10  -3  651.73   32.90
 -10   3  -9  646.94   37.10
  -4  -9 -10    7.80    4.40
 -10  -4  -9    7.00    8.30
  -4   9 -10    6.30    3.70
 -10   4  -9    6.80    5.60
  -9  10  -4   -5.70    4.10
   4  -9 -10    7.60    4.10
  -5  -9 -10   66.09   12.50
 -10  -5  -9   47.00   11.50
  -5   9 -10   66.79   10.80
 -10   5  -9   52.19   11.70
  -9  10  -5   40.40    9.30
  -6  -9 -10   19.20    7.70
 -10  -6  -9   34.00   10.20
 -10   6  -9   37.80    9.80
   6  -9 -10   43.10    8.00
  -6   9 -10   23.70    8.00
  -9  10  -6   23.80    7.70
  -9 -10  -7  417.26   25.30
 -10  -7  -9  349.27   29.00
  -7  -9 -10  381.66   27.40
 -10   7  -9  383.46   27.70
  -9  10  -7  355.26   27.30
  10  -7  -9  421.66   42.70
  -7   9 -10  376.06   26.10
   7  -9 -10  360.56   23.60
  -9 -10  -8   30.00    9.40
  -8  -9 -10   36.10   11.20
 -10  -8  -9   44.60   13.80
   8  -9 -10   44.00    9.60
  -8   9 -10   60.09   19.20
 -10   8  -9   59.19   11.30
 -10   0 -10  713.83   48.20
   0  10 -10  621.74   27.90
 -10  -1 -10   -2.10    6.50
  -1 -10 -10    7.80    4.70
 -10   1 -10   -9.30    4.60
   1 -10 -10    0.50    5.10
 -10  -2 -10  366.36   29.50
  -2 -10 -10  378.96   23.10
 -10   2 -10  318.87   27.60
   2 -10 -10  333.37   31.70
  -3 -10 -10    2.30    4.00
 -10   3 -10   -7.40    4.20
   3 -10 -10    4.50    9.00
 -10  -4 -10   80.39   15.90
  -4 -10 -10   96.19   13.50
 -10  10  -4   74.79   13.30
 -10   4 -10   82.39   15.00
   4 -10 -10  118.69   11.40
 -10  -5 -10   -9.20    4.70
  -5 -10 -10   -1.80    4.60
 -10  10  -5   -0.80    4.80
 -10   5 -10   -4.40    5.70
   5 -10 -10   11.30    4.80
 -10  -6 -10   22.80   10.50
 -10   6 -10   16.90    8.90
 -10  10  -6   12.80    6.90
  10  -6 -10   21.80    9.80
 -10 -10  -7   11.20    5.60
  -7 -10 -10   -2.80    5.50
  10  -7 -10    3.90    6.20
 -11   0   0    3.60    4.00
   0   0 -11    0.40    3.50
   1   0 -11    1.30    3.10
 -11  -1   0    1.50    3.40
 -11   1   0   -3.00    3.60
  -1   0 -11    1.90    3.50
   0  11  -1    2.20    2.40
 -11   2   0   78.89   13.50
  -2   0 -11  100.59   12.50
   2   0 -11   98.59   12.00
 -11  -2   0   74.59   12.90
 -11   3   0 1616.44   61.99
  -3   0 -11 1591.14   58.29
  -4   0 -11  334.17   23.00
  -5   0 -11    9.40    5.10
  -6   0 -11  661.03   36.60
  -7   0 -11  160.58   18.40
   0 -11  -7  221.18   10.50
  -8   0 -11  195.88   20.90
   0 -11  -8  202.48   12.40
  -9   0 -11  508.15   49.60
   0 -11  -9  381.76   21.10
 -10   0 -11  213.68   24.10
   0  -1 -11   -1.90    2.80
 -11   0  -1    2.80    3.50
   0   1 -11   -2.00    3.00
   1   1 -11    3.40    3.40
  -1  -1 -11   -1.80    2.30
   1  11  -1    2.70    2.10
 -11  -1  -1   -3.60    2.70
   1  -1 -11    0.20    3.10
  -1   1 -11   -2.50    3.40
 -11   1  -1   -4.20    2.30
 -11  -2  -1   24.70    7.70
  -2  -1 -11   34.30    8.60
   2  -1 -11   39.80    8.80
  -2   1 -11   34.90    7.80
 -11   2  -1   34.00    8.00
  -3  -1 -11  181.78   15.90
 -11  -3  -1  146.89   16.60
   3  -1 -11  162.68   16.10
 -11   3  -1  157.48   16.80
  -3   1 -11  164.68   15.90
  -4  -1 -11    2.00    3.70
 -11  -4  -1    4.70    3.30
  -4   1 -11    3.40    4.50
 -11   4  -1   -0.60    4.00
 -11  -5  -1   -5.60    3.50
  -5  -1 -11   -2.70    3.40
 -11   5  -1    1.70    3.40
  -5   1 -11    2.30    3.40
  -6  -1 -11  369.76   26.40
 -11   6  -1  375.96   26.60
  -6   1 -11  411.96   36.70
  -1 -11  -7   87.69    7.10
  -7  -1 -11   50.39   11.70
   1 -11  -7   94.49    5.80
  -7   1 -11   51.09   10.60
  -8  -1 -11  759.42   41.40
  -1 -11  -8  729.13   27.80
  -8   1 -11  741.13   40.80
   1 -11  -8  702.73   26.40
  -9  -1 -11   -6.40    5.50
  -1 -11  -9    5.90    4.40
  -9   1 -11    1.90    6.50
   1 -11  -9    2.90    3.30
  -1 -11 -10  112.19   11.70
 -10  -1 -11   69.19   14.70
   1 -11 -10  147.39   10.50
   0  -2 -11   82.29   11.70
 -11   0  -2   95.39   12.30
   0   2 -11   95.39   12.30
  -1  -2 -11   28.40    6.60
 -11  -1  -2   34.90    8.70
   1   2 -11   47.80    9.70
  -1   2 -11   20.50    6.50
 -11   1  -2   26.00    7.30
   1  -2 -11   37.80    9.30
  -2  -2 -11    0.10    3.20
 -11  -2  -2   -2.40    3.50
 -11   2  -2   -2.50    3.10
  -2   2 -11    0.10    3.10
   2  -2 -11    2.70    3.30
   2  11  -3 1364.16   41.20
  -3  -2 -11 1488.25   55.19
 -11  -3  -2 1502.65   57.29
  -3   2 -11 1432.66   53.19
 -11   3  -2 1426.06   56.29
   3  -2 -11 1415.66   54.59
   2  11  -4  173.58   13.90
 -11  -4  -2  187.28   18.00
  -4  -2 -11  184.38   16.90
 -11   4  -2  188.08   18.20
   4  -2 -11  175.78   17.30
  -4   2 -11  198.18   17.50
  -5  -2 -11    2.30    3.60
 -11  -5  -2    6.60    4.20
 -11   5  -2    7.30    5.40
  -5   2 -11    5.80    4.80
  -6  -2 -11   -0.40    4.00
 -11  -6  -2    3.00    4.40
 -11   6  -2   -3.40    4.00
  -6   2 -11    1.30    4.00
 -11  -7  -2  121.39   25.90
  -7  -2 -11   81.19   14.60
  -2 -11  -7  110.79    8.00
  -7   2 -11   59.39   11.70
 -11   7  -2   82.39   13.10
  -2 -11  -8  165.18   10.80
  -8  -2 -11  135.99   18.30
  -8   2 -11  110.69   17.30
 -11   8  -2  154.58   16.80
   2 -11  -8  180.28    9.90
  -9  -2 -11   40.50   11.10
  -2 -11  -9   95.69   10.60
   2 -11  -9   73.39    8.20
 -10  -2 -11    9.80   15.00
  -2 -11 -10   17.60    5.50
 -10   2 -11    3.80    7.00
   0  -3 -11 1603.44   58.19
   0   3 -11 1620.64   56.19
 -11   0  -3 1619.84   61.09
   1   3 -11  149.88   14.80
  -1  -3 -11  179.38   16.70
 -11  -1  -3  160.88   16.70
 -11   1  -3  167.98   17.00
   1  -3 -11  181.28   16.40
  -1   3 -11  184.68   15.20
  -2  -3 -11 1472.55   55.09
 -11  -2  -3 1475.15   56.69
  -2   3 -11 1384.36   51.79
 -11   2  -3 1430.96   56.49
   2  -3 -11 1431.86   54.09
  -3  -3 -11   -1.80    2.70
 -11  -3  -3   -2.70    3.40
 -11   3  -3    0.50    3.20
   3  -3 -11   -0.40    3.30
  -3   3 -11   -1.50    3.60
 -11  -4  -3   17.50    6.60
  -4  -3 -11   13.90    8.60
 -11   4  -3   37.80    9.10
  -4   3 -11   29.70    7.20
  -5  -3 -11   76.79   13.50
 -11   5  -3   66.69   11.70
   5  -3 -11   68.79   12.30
  -5   3 -11   71.39   12.50
  -3 -11  -6  201.08   10.30
 -11  -6  -3  192.48   17.90
  -6  -3 -11  198.98   19.80
  -6   3 -11  208.28   19.10
 -11   6  -3  204.58   18.20
  -3 -11  -7  141.09    8.70
 -11  -7  -3   98.69   13.70
  -7  -3 -11   77.89   14.40
  -7   3 -11  105.09   14.30
 -11   7  -3  113.59   13.10
  -8  -3 -11  582.24   40.00
  -3 -11  -8  596.84   26.30
 -11  -8  -3  644.44   34.50
  -8   3 -11  590.14   35.30
  11  -8  -3  580.64   22.50
 -11   8  -3  665.93   36.30
   3 -11  -8  597.14   22.70
  -3 -11  -9  159.58   12.90
  -9  -3 -11  152.58   20.20
   3 -11  -9  155.18   11.20
  -9   3 -11  146.89   18.80
  -3 -11 -10   84.29   11.20
 -10   3 -11   49.30   12.80
 -11   0  -4  364.26   25.20
   0   4 -11  382.06   22.70
   0  -4 -11  355.86   23.80
  -1  -4 -11    2.40    4.50
 -11  -1  -4    3.30    4.80
 -11   1  -4    4.90    3.90
  -1   4 -11    8.00    3.40
   1  -4 -11   10.40    5.30
 -11  -2  -4  196.18   17.90
  -2  -4 -11  193.78   17.60
   2  -4 -11  207.88   18.10
 -11   2  -4  197.98   18.60
  -2   4 -11  185.18   15.80
   3  -4 -11   22.90    9.00
 -11   3  -4   26.40    7.50
  -3   4 -11   22.30    6.50
  -4  -4 -11   -3.20    3.10
 -11  -4  -4   -5.20    2.80
  -4   4 -11    2.70    4.20
   4  -4 -11    4.50    4.10
  -5  -4 -11   61.69   10.80
 -11  -5  -4   50.29    9.60
  -5   4 -11   58.29   11.50
 -11   5  -4   63.59   12.10
   5  -4 -11   70.49   12.60
 -11  -6  -4   41.20    9.90
  -6  -4 -11   48.60   11.20
 -11   6  -4   33.40    9.00
   6  -4 -11   48.00   10.80
  -6   4 -11   48.90   10.40
 -11  -7  -4   25.10    8.60
  -7  -4 -11   47.20   10.40
 -11   7  -4   45.00    9.70
  -7   4 -11   42.70    9.50
  -4 -11  -8    9.30    5.10
  -8  -4 -11    8.70    6.20
 -11  -8  -4   22.10    6.20
 -11   8  -4    7.10    6.70
  -8   4 -11    6.00    6.60
  -9  -4 -11   -4.20    6.50
 -11  -9  -4   14.70    7.00
 -11   9  -4    0.90    5.20
  -9   4 -11   12.50    6.80
  -4 -11 -10    4.90    5.30
 -10  -4 -11   -8.60    6.00
 -11  10  -4    3.30    5.60
 -11   0  -5   26.50    8.30
   0   5 -11   17.60    5.10
   0  -5 -11   19.80    6.90
  -1  -5 -11   -1.90    4.70
 -11  -1  -5  -10.20    3.80
  -1   5 -11   -0.10    2.60
   1  -5 -11    0.50    4.40
 -11   1  -5   -6.30    3.30
  -2  -5 -11   12.30    8.40
 -11  -2  -5    5.30    4.10
  -2   5 -11    7.70    3.80
 -11   2  -5    0.30    3.70
  -3  -5 -11  107.09   13.80
 -11  -3  -5   75.09   13.80
  -3   5 -11   78.19   11.00
   3  -5 -11   54.39   10.40
 -11   3  -5   81.39   13.40
 -11  -4  -5   54.99   10.90
  -4  -5 -11   54.89   11.20
  -4   5 -11   81.39   10.60
 -11   4  -5   61.59   11.90
   4  -5 -11   66.49   11.30
 -11  -5  -5   -3.50    4.40
  -5  -5 -11    0.00    3.60
   5  -5 -11   -0.50    4.50
  -5   5 -11   -3.70    3.50
 -11   5  -5   -5.80    3.30
  -6  -5 -11 1003.70   46.80
 -11  -6  -5  949.60   44.20
  -5 -11  -6  937.31   32.30
 -11   6  -5  909.91   44.00
   6  -5 -11  900.91   44.00
  -6   5 -11  844.52   40.80
 -11  -7  -5   18.60    6.60
  -7  -5 -11   12.90    7.90
  -5 -11  -7   23.60    4.80
   7  -5 -11    2.40    6.00
  -7   5 -11    9.30    6.20
 -11  -8  -5  533.45   31.60
  -5 -11  -8  544.25   25.50
  -8  -5 -11  501.15   34.40
  11  -8  -5  551.14   24.90
  -8   5 -11  504.85   32.70
   5 -11  -8  554.44   22.40
   8  -5 -11  501.25   34.80
 -11   8  -5  561.74   33.70
 -11  -9  -5   -4.50    5.20
  -9   5 -11   -4.30    5.60
 -11   9  -5   -7.80    4.70
   9  -5 -11   -5.00    6.60
  -5 -11 -10  103.39   12.90
 -10  -5 -11   58.29   12.30
 -10   5 -11   75.89   15.90
 -11  10  -5   66.19   13.30
   0  -6 -11  636.24   33.80
   0   6 -11  663.83   31.00
 -11   0  -6  666.13   36.30
  -1  -6 -11  386.76   25.30
 -11  -1  -6  319.77   25.20
   1  -6 -11  371.36   24.50
 -11   1  -6  354.46   25.70
  -1   6 -11  374.66   22.00
 -11  -2  -6    2.00    4.60
  -2  -6 -11    7.30    5.90
  -2   6 -11    0.90    3.20
   2  -6 -11    2.00    4.00
 -11   2  -6    5.40    4.80
  -3  -6 -11  191.68   19.00
 -11  -3  -6  205.28   20.00
  -3   6 -11  192.58   16.50
 -11   3  -6  172.38   22.50
   3  -6 -11  196.98   17.80
 -11  -4  -6   57.39   11.00
  -4  -6 -11   44.00   10.20
 -11   4  -6   46.40   12.50
  -4   6 -11   46.30    9.20
   4  -6 -11   49.00    8.30
  -6  11  -4   47.20    7.30
  -6 -11  -5  960.30   32.50
  -5  -6 -11  917.41   44.00
 -11  -5  -6  975.30   45.60
 -11   5  -6  880.91   45.00
  -5   6 -11  888.71   40.20
  -6  11  -5  943.51   32.60
   5  -6 -11  925.31   43.50
 -11  -6  -6    9.90    4.30
  -6  -6 -11    0.40    5.80
  -6   6 -11   -2.60    4.60
 -11   6  -6    0.30    4.50
 -11  -7  -6   -1.30    4.30
  -7  -6 -11   -3.40    4.20
 -11   7  -6   -1.20    5.40
   7  -6 -11   -7.40    4.30
  -6 -11  -8  345.17   28.40
  -8  -6 -11  307.57   26.70
 -11  -8  -6  314.27   38.80
 -11   8  -6  304.37   24.00
   8  -6 -11  290.47   25.90
  -8   6 -11  343.97   24.40
 -11  -9  -6    6.70    6.00
  -9  -6 -11    4.10    7.00
  -6 -11  -9   19.80    6.50
 -11   9  -6   10.00    6.10
  -9   6 -11   -8.40    6.20
   9  -6 -11    6.40    7.90
   0  -7 -11  162.88   16.50
 -11   0  -7  160.68   18.50
   0   7 -11  165.38   14.70
 -11  -1  -7   47.00   11.10
  -1  -7 -11   43.90    9.40
   1  -7 -11   35.40    8.40
  -1   7 -11   49.00    7.80
 -11   1  -7   51.09   10.60
 -11  -2  -7   56.59   11.60
  -2  -7 -11   55.39   10.50
 -11   2  -7   57.29   11.70
  -2   7 -11   65.89   10.20
   2  -7 -11   55.99   10.10
  -3  -7 -11   93.39   12.80
 -11  -3  -7   99.89   14.10
   3  -7 -11  108.29   13.50
 -11   3  -7   80.99   14.70
  -3   7 -11  111.09   12.70
 -11  -4  -7   33.70    7.70
  -4  -7 -11   44.60   10.80
  -7  11  -4   40.10    7.30
  -4   7 -11   38.60    8.20
   4  -7 -11   56.59   11.20
 -11   4  -7   40.30   10.60
  -5  -7 -11   23.40    8.10
 -11  -5  -7   16.40    6.90
 -11   5  -7   18.30    7.40
  -7  11  -5   27.30    4.80
   5  -7 -11   18.50    6.60
  -5   7 -11   14.70    6.50
  -6  -7 -11    0.20    8.00
  -7 -11  -6    0.70    3.90
   6  -7 -11    6.10    4.20
 -11   6  -7   -5.60    3.90
  -6   7 -11   -4.30    4.70
  -7  -7 -11    0.20    6.10
 -11   7  -7   14.20    4.10
  -7   7 -11    7.50    4.60
 -11  -8  -7    0.20    5.80
   8  -7 -11   12.80    6.80
 -11   8  -7    9.50    5.80
  -8   7 -11   27.70    6.50
  11  -8  -7   10.00    5.20
 -11  -9  -7   25.30    8.00
  -7 -11  -9   37.00    8.60
 -11   9  -7   44.50   10.00
   0  -8 -11  228.88   19.60
 -11   0  -8  217.48   20.70
   0   8 -11  218.78   16.50
 -11  -1  -8  761.12   41.70
  -1  -8 -11  728.53   37.00
  -1   8 -11  693.63   32.00
 -11   1  -8  740.03   40.70
   1  -8 -11  813.92   38.00
 -11  -2  -8  109.59   17.50
  -2  -8 -11  133.59   15.10
 -11   2  -8  138.49   18.00
  -2   8 -11  132.89   13.50
   2  -8 -11  141.79   13.90
 -11  -3  -8  640.94   40.30
  -3  -8 -11  689.63   35.60
  -3   8 -11  590.74   29.60
 -11   3  -8  586.14   36.10
   3  -8 -11  618.84   33.40
  -4  -8 -11    5.70    4.80
 -11  -4  -8    8.40    7.50
 -11   4  -8    9.90    6.50
  -4   8 -11    4.40    5.90
  -8  11  -4   -1.70    3.80
   4  -8 -11   15.20    6.40
 -11  -5  -8  522.95   34.60
  -5  -8 -11  486.65   32.70
  -8 -11  -5  521.75   24.20
 -11   5  -8  583.64   33.60
  -5   8 -11  521.75   29.10
   5  -8 -11  508.85   30.40
  -6  -8 -11  325.17   26.10
 -11  -6  -8  345.37   27.00
  -8 -11  -6  376.36   19.30
  -6   8 -11  325.37   23.00
 -11   6  -8  313.57   25.90
   6  -8 -11  287.37   22.90
  -7  -8 -11   -8.40    6.20
 -11  -7  -8   -6.40    6.30
 -11   7  -8    2.30    6.70
  11  -7  -8    1.70    7.00
  -7   8 -11   13.60    7.20
   7  -8 -11    3.30    6.70
  -8  -8 -11   -5.40    6.60
   8  -8 -11  -10.50    5.50
  11  -8  -8    0.70    5.20
  -8   8 -11   -5.40    6.40
 -11   8  -8   -2.80    6.00
   0  -9 -11  440.36   26.60
   0   9 -11  440.16   24.30
  -1  -9 -11    5.40    4.00
 -11  -1  -9   -4.50    4.30
 -11   1  -9   -0.30    6.90
  -1   9 -11   -0.10    4.20
   1  -9 -11    3.30    4.70
 -11  -2  -9   53.39   13.40
  -2  -9 -11   64.29   12.20
 -11   2  -9   50.49   12.30
  -2   9 -11   58.99    9.30
   2  -9 -11   51.39    9.40
  -3  -9 -11  154.78   17.10
 -11  -3  -9   94.19   16.80
 -11   3  -9   89.49   16.00
   3  -9 -11  166.98   15.20
  -3   9 -11  126.59   14.00
  -4  -9 -11   -3.80    5.80
 -11  -4  -9    5.60    6.30
  -9  11  -4    1.90    4.40
  -4   9 -11   -3.40    5.40
 -11   4  -9   14.60    7.50
   4  -9 -11   -4.00    4.60
  -5  -9 -11   -0.10    5.20
 -11  -5  -9   -1.80    7.80
   5  -9 -11    0.20    5.30
 -11   5  -9  -10.60    6.80
  -6  -9 -11    7.70    6.10
 -11  -6  -9    7.50    6.20
   6  -9 -11    5.10    6.40
 -11  -7  -9   21.10   10.30
  -9 -11  -7   34.80    8.00
  -7  -9 -11   11.40   10.70
  11  -7  -9   29.50   10.00
 -11   7  -9   23.90    9.10
   7  -9 -11   32.90    8.60
   0 -10 -11  229.88   18.90
 -11   0 -10  225.48   24.70
 -11  -1 -10   60.79   13.30
  -1 -10 -11   99.49   11.90
   1 -10 -11   86.89   12.80
 -11   1 -10   63.79   13.70
  -2 -10 -11    6.20    5.40
   2 -10 -11    3.60    4.20
 -11   2 -10    9.00    8.20
  -3 -10 -11   38.40   10.00
 -11  -3 -10   32.80   11.50
 -11   3 -10   33.90   10.60
   3 -10 -11   45.20    9.20
 -11  -4 -10   -9.80    6.20
 -11   4 -10   -0.30    6.40
  -5 -10 -11   66.79   13.10
 -11  -5 -10   87.79   15.50
   5 -10 -11  115.79   13.00
 -11   5 -10   64.99   13.90
   0 -11 -11  100.09   11.00
 -11  -1 -11  -11.70    5.70
 -11   1 -11   -6.90    5.20
 -11  -2 -11   19.50    9.60
  -2 -11 -11   26.10    6.20
 -11   2 -11    6.20    8.10
 -11  -3 -11   -4.30    6.30
  -3 -11 -11    7.00    5.90
 -11   3 -11    0.90    7.10
 -12   0   0  813.52   47.80
   0   0 -12  805.42   38.40
   1   0 -12  300.77   21.90
 -12   1   0  276.77   26.90
  -1   0 -12  312.37   22.60
  -2   0 -12   31.00    7.80
   2   0 -12   39.40    9.30
   3   0 -12  255.67   22.90
  -4   0 -12  104.39   14.30
  -5   0 -12   29.30    8.00
  -6   0 -12    9.30    5.40
  -7   0 -12   -1.00    5.60
  -8   0 -12   33.70   10.80
  -9   0 -12   69.09   14.70
 -10   0 -12   21.50   10.60
   0  -1 -12  304.77   22.30
 -12   0  -1  356.66   37.10
   0   1 -12  275.47   21.20
  -1  -1 -12  114.49   14.60
   1   1 -12  113.09   14.00
  -1   1 -12  108.59   14.00
 -12   1  -1   99.49   17.60
   1  -1 -12  116.79   15.20
 -12  -2  -1  338.37   26.80
   2   1 -12  330.97   23.50
 -12   2  -1  316.57   28.80
  -2   1 -12  321.67   22.60
   2  -1 -12  299.07   29.30
  -3  -1 -12   43.20   10.20
 -12  -3  -1   38.20   10.40
  -3   1 -12   37.70    9.60
   3  -1 -12   49.99   10.80
  -4  -1 -12   53.69   11.20
 -12  -4  -1   69.19   12.40
 -12   4  -1   68.29   18.70
  -4   1 -12   42.60   11.70
   4  -1 -12   50.79   11.40
  -5  -1 -12   -2.60    4.50
 -12   5  -1    5.40    3.80
  -5   1 -12    5.90    5.20
  -6  -1 -12    7.30    4.90
  -6   1 -12    6.60    6.60
  -7  -1 -12   60.19   13.00
  -7   1 -12   75.59   13.80
  -8  -1 -12   21.90    9.80
  -9  -1 -12  119.19   23.80
  -9   1 -12   85.89   16.10
 -10  -1 -12  -10.00    6.50
 -10   1 -12  -12.00    5.20
   0   2 -12   40.60    9.10
   0  -2 -12   34.00   10.80
 -12   0  -2   25.10    9.00
  -1  -2 -12  353.86   26.80
 -12  -1  -2  291.67   23.90
   1   2 -12  335.97   23.60
   1  -2 -12  327.67   24.50
  -1   2 -12  296.77   21.50
  -2  -2 -12   28.00    8.50
   2   2 -12   15.00    6.70
 -12  -2  -2   20.60    7.70
  -2   2 -12   18.50    6.40
   2  -2 -12   29.30    8.40
  -3  -2 -12  547.35   31.80
 -12  -3  -2  503.25   32.20
  -3   2 -12  521.15   29.90
   3  -2 -12  492.55   29.60
 -12  -4  -2  476.05   31.10
  -4  -2 -12  448.66   29.30
 -12   4  -2  408.26   34.40
  -4   2 -12  499.85   39.70
   4  -2 -12  452.75   29.20
  -5  -2 -12   67.69   13.10
 -12  -5  -2  110.79   12.90
  -5   2 -12   77.79   13.30
 -12   5  -2   77.19   14.50
   5  -2 -12   70.09   13.50
  -6  -2 -12   18.00    7.30
 -12  -6  -2   10.10    5.90
  -6   2 -12    7.50    6.40
 -12   6  -2   18.30    7.70
  -7  -2 -12  435.86   43.30
 -12   7  -2  418.86   29.70
  -7   2 -12  367.16   27.60
  -2 -12  -8  208.78   16.30
  -9  -2 -12  255.87   29.70
  -2 -12  -9  283.37   19.00
  -9   2 -12  204.68   23.90
 -10  -2 -12   90.49   17.20
 -10   2 -12   90.09   17.60
 -12   0  -3  245.08   21.60
   0  -3 -12  249.08   20.60
   0   3 -12  250.47   19.60
  -1  -3 -12   42.20    9.40
   1   3 -12   37.90    8.80
 -12  -1  -3   27.90    8.10
 -12   1  -3   48.00   11.20
  -1   3 -12   39.70    9.20
   1  -3 -12   26.40    7.30
  -2  -3 -12  490.15   30.10
 -12  -2  -3  555.04   32.90
 -12   2  -3  509.75   32.00
  -2   3 -12  497.25   28.80
   2  -3 -12  554.54   31.30
  -3  -3 -12  163.98   17.10
 -12  -3  -3  173.08   17.90
  -3   3 -12  170.98   16.90
   3  -3 -12  193.48   18.60
 -12   3  -3  204.08   20.30
  -4  -3 -12    5.00    5.00
 -12  -4  -3   -0.90    4.80
   4  -3 -12    9.30    5.20
 -12   4  -3    1.30    4.80
  -4   3 -12    8.20    5.80
 -12  -5  -3   38.10    9.40
  -5  -3 -12   47.80   10.40
   5  -3 -12   27.60    8.70
 -12   5  -3   49.20   11.40
  -5   3 -12   38.90    9.50
  -6  -3 -12  208.68   21.20
 -12  -6  -3  219.48   21.00
  -6   3 -12  214.58   20.20
   6  -3 -12  216.18   21.50
 -12   6  -3  185.48   20.10
 -12  -7  -3  116.39   14.70
  -7  -3 -12   95.89   16.30
  -7   3 -12  113.09   17.30
 -12   7  -3   88.29   15.40
  -3 -12  -8  245.68   15.20
  -8  -3 -12  202.38   20.90
  12  -8  -3  252.97   12.50
  -8   3 -12  177.38   22.60
 -12   8  -3  182.28   20.60
  -9  -3 -12    9.30    6.90
  -9   3 -12   -3.80    5.60
   0   4 -12  111.39   13.90
 -12   0  -4  116.29   14.80
   0  -4 -12  103.49   14.60
 -12  -1  -4   53.19   11.30
  -1  -4 -12   60.39   11.60
   1   4 -12   73.59   12.10
  -1   4 -12   93.29   14.10
 -12   1  -4   62.49   11.80
   1  -4 -12   84.79   12.00
 -12  -2  -4  459.15   30.30
  -2  -4 -12  439.96   28.40
  -2   4 -12  468.25   26.90
 -12   2  -4  494.25   31.30
   2  -4 -12  425.66   28.10
 -12  -3  -4   -1.80    4.00
  -3  -4 -12   15.60    6.70
   3  -4 -12    4.80    4.80
 -12   3  -4    7.50    6.40
  -3   4 -12    7.30    4.70
  -4  -4 -12  577.94   33.90
 -12  -4  -4  591.34   34.60
   4  -4 -12  591.84   33.90
  -4   4 -12  528.75   30.40
 -12   4  -4  574.24   34.50
  -5  -4 -12    6.00    3.40
 -12  -5  -4    1.30    4.30
   5  -4 -12    1.40    4.70
  -5   4 -12   -7.60    4.50
 -12   5  -4   -2.90    3.90
 -12  -6  -4    8.20    4.90
  -6  -4 -12   18.10   10.10
   6  -4 -12    9.90    6.80
  -6   4 -12    7.20    5.70
 -12   6  -4    9.80    6.70
 -12  -7  -4   40.90   10.40
  -7  -4 -12   20.10    8.50
  -7   4 -12   32.50    8.80
   7  -4 -12   40.50   11.70
 -12   7  -4   32.20    9.60
 -12  -8  -4  766.92   41.20
  -8  -4 -12  898.31   60.99
  -4 -12  -8  809.52   33.50
 -12   8  -4  744.53   41.80
  12  -8  -4  748.83   29.60
   8  -4 -12  762.62   43.40
  -8   4 -12  730.13   46.10
  -9  -4 -12   27.80    9.80
 -12   9  -4   53.59   10.20
 -12   0  -5   43.30   10.50
   0  -5 -12   40.40    8.90
   0   5 -12   42.50    9.20
  -1  -5 -12   11.40    5.30
   1   5 -12    7.90    4.20
 -12  -1  -5    2.80    4.10
   1  -5 -12    4.80    4.90
  -1   5 -12   -4.20    4.00
 -12   1  -5    2.50    5.00
 -12  -2  -5   58.79   12.10
  -2  -5 -12   89.59   12.50
 -12   2  -5   74.49   13.50
   2  -5 -12   78.19   13.10
  -2   5 -12   94.49   12.50
  -3  -5 -12   47.40   10.90
 -12  -3  -5   35.10    9.30
   3  -5 -12   40.10    9.30
  -3   5 -12   49.60   10.20
 -12   3  -5   58.29   12.10
 -12  -4  -5   -0.80    4.40
  -4  -5 -12   -2.70    3.60
 -12   4  -5    6.60    4.60
   4  -5 -12   -2.50    4.40
  -4   5 -12    0.70    4.40
  -5  -5 -12  722.13   39.80
 -12  -5  -5  734.43   39.50
   5  -5 -12  724.83   39.00
 -12   5  -5  670.13   37.40
  -6  -5 -12   81.09   15.60
 -12  -6  -5   93.29   16.20
   6  -5 -12   74.09   18.50
  -6   5 -12  113.79   13.50
 -12   6  -5  129.39   14.70
 -12  -7  -5   66.99   13.80
  -7  -5 -12   55.89   13.70
 -12   7  -5  107.29   14.90
  -7   5 -12   47.30   10.60
   7  -5 -12   75.69   14.40
  -8  -5 -12   29.20   11.60
 -12  -8  -5    7.40    7.10
  -8   5 -12   23.90   12.30
 -12   8  -5    4.60    6.70
   8  -5 -12   36.40   18.20
  -9  -5 -12   31.80   10.60
 -12  -9  -5   45.00   11.00
  -9   5 -12   24.30   10.50
 -12   9  -5   31.40   11.30
   9  -5 -12   20.80    9.80
   0  -6 -12    8.20    5.30
 -12   0  -6    9.50    6.70
   0   6 -12   10.70    5.50
   1   6 -12    3.10    4.40
 -12  -1  -6    7.10    4.90
  -1  -6 -12    0.80    4.60
 -12   1  -6    1.60    3.90
   1  -6 -12    2.40    4.80
  -1   6 -12    6.60    5.10
 -12  -2  -6    9.40    6.30
  -2  -6 -12   17.40    6.40
  -2   6 -12   26.60    7.20
   2  -6 -12   12.10    6.60
 -12   2  -6   19.20    8.40
  -3  -6 -12  189.08   19.90
 -12  -3  -6  216.08   21.80
  -3   6 -12  255.27   20.20
 -12   3  -6  235.08   22.00
   3  -6 -12  236.68   20.70
 -12  -4  -6    2.20    6.60
  -4  -6 -12   12.20    5.80
  -4   6 -12   15.40    7.20
 -12   4  -6    8.60    6.90
   4  -6 -12    1.10    5.00
 -12  -5  -6   78.79   16.90
  -5  -6 -12   61.29   13.60
   5  -6 -12   83.79   15.60
 -12   5  -6   77.99   14.10
  -6  -6 -12   30.40   10.70
 -12  -6  -6   35.50   10.40
 -12   6  -6   31.60    9.20
  -6   6 -12   41.90    9.40
   6  -6 -12   30.70    9.50
 -12  -7  -6   32.60    9.80
  -7   6 -12   50.09   10.70
   7  -6 -12   38.40   11.10
 -12   7  -6   56.19   10.50
 -12  -8  -6   26.60   10.10
  -8  -6 -12   32.10    9.20
   8  -6 -12   18.70    9.50
 -12   8  -6   17.00    8.80
 -12   0  -7    3.60    4.90
   0  -7 -12    5.40    4.30
   0   7 -12    1.00    4.40
  -1  -7 -12   59.79   12.10
   1   7 -12   90.09   12.00
 -12  -1  -7   55.69   12.70
   1  -7 -12  100.09   11.70
 -12   1  -7   59.09   12.90
  -1   7 -12   67.09   10.60
  -2  -7 -12  386.16   27.40
  -2   7 -12  442.46   26.10
   2  -7 -12  387.96   26.40
 -12   2  -7  392.26   29.00
  -3  -7 -12   99.19   16.00
 -12  -3  -7   68.19   13.70
   3  -7 -12  135.09   16.10
  -3   7 -12  126.79   14.40
  -4  -7 -12   36.00   10.90
 -12  -4  -7   21.10    8.60
  -4   7 -12   42.70    9.00
 -12   4  -7   34.70    9.80
   4  -7 -12   43.70   11.30
 -12  -5  -7   63.29   13.20
  -5  -7 -12   72.49   13.60
 -12   5  -7   70.09   13.40
  -5   7 -12   63.29   12.60
   5  -7 -12   50.79   11.50
 -12  -6  -7   36.70   10.20
  -6  -7 -12   28.10    8.70
 -12   6  -7   43.30   12.50
  -6   7 -12   36.90    9.00
   6  -7 -12   39.80   10.80
  -7  -7 -12   62.99   13.60
 -12  -7  -7   82.59   18.50
  -7   7 -12   85.79   13.90
   7  -7 -12   47.30   15.00
   0   8 -12   45.10    9.40
   0  -8 -12   42.60   11.00
 -12   0  -8   51.89   12.80
 -12  -1  -8   18.20    8.60
  -1  -8 -12   24.60    8.50
   1   8 -12   24.50    7.60
   1  -8 -12   17.80    8.00
 -12   1  -8   26.70    9.30
  -1   8 -12   28.50    8.30
 -12  -2  -8   86.59   15.20
  -2  -8 -12  115.89   19.80
  -2   8 -12  121.59   15.20
   2  -8 -12  124.39   16.80
 -12   2  -8  106.09   19.00
  -3  -8 -12  175.28   20.10
 -12  -3  -8  191.18   22.20
   3  -8 -12  164.28   19.80
  -3   8 -12  188.38   17.10
 -12   3  -8  216.88   24.70
 -12  -4  -8  692.83   48.40
  -4  -8 -12  728.53   40.50
  -4   8 -12  706.53   35.50
   4  -8 -12  710.13   45.60
 -12   4  -8  739.03   42.40
  -5  -8 -12    7.90    7.70
 -12  -5  -8   16.60    8.40
 -12   5  -8   22.20    9.10
  -5   8 -12   19.40    9.00
   5  -8 -12   24.40    8.40
 -12  -6  -8   33.80   10.20
  -6  -8 -12   38.20   10.80
   6  -8 -12   38.70    9.10
 -12   6  -8   18.70    9.70
 -12   0  -9   99.19   18.70
   0   9 -12  112.89   14.70
   1   9 -12  116.19   14.70
  -1  -9 -12   75.29   18.60
 -12  -1  -9  151.48   36.90
 -12   1  -9   93.59   16.50
   1  -9 -12   91.29   21.30
  -1   9 -12   98.59   13.90
  -2  -9 -12  242.48   22.00
 -12  -2  -9  251.47   26.70
 -12   2  -9  240.38   24.20
  -2   9 -12  208.28   19.40
  -3  -9 -12    5.70    5.70
 -12  -3  -9   -5.00    6.40
  -3   9 -12    7.20    6.90
 -12   3  -9    4.40    6.90
   3  -9 -12    8.00    5.70
 -12  -4  -9   38.80   11.20
  -4  -9 -12   30.40   10.80
   4  -9 -12   45.00    9.20
 -12   4  -9   29.00   10.50
  -5  -9 -12   47.40   14.30
 -12  -5  -9   52.59   12.60
   5  -9 -12   51.59   10.00
 -12   5  -9   30.70   14.10
 -12   0 -10    9.40    9.60
   0 -10 -12   12.20    8.50
  -1 -10 -12   -1.20    6.00
 -12  -1 -10    3.30    7.10
   1 -10 -12    0.00    7.10
 -12   1 -10    2.80    6.70
  -2 -10 -12   83.49   14.10
 -12  -2 -10  120.89   19.80
   2 -10 -12   79.39   13.60
 -12   2 -10   79.79   15.50
   0   0 -13    3.20    4.40
  -1   0 -13    8.30    5.70
   1   0 -13   15.00    6.90
   2   0 -13  141.69   17.40
  -2   0 -13  162.88   17.10
   3   0 -13   28.20    8.50
  -3   0 -13   13.00    5.70
  -4   0 -13   82.59   13.80
   4   0 -13  137.39   16.50
  -5   0 -13 1069.49   50.19
  -7   0 -13    0.50    5.50
  -8   0 -13  395.66   44.50
  -9   0 -13  165.68   23.00
   0  -1 -13   18.60    6.80
 -13   0  -1   19.50    7.20
   0   1 -13   13.20    6.50
   1   1 -13   -3.90    3.50
 -13  -1  -1   -1.70    3.70
  -1  -1 -13    4.70    3.40
 -13   1  -1   -1.80    4.50
   1  -1 -13    2.70    4.50
  -1   1 -13    1.70    4.60
  -2  -1 -13  578.84   33.20
 -13  -2  -1  546.55   35.50
   2   1 -13  543.45   31.80
   2  -1 -13  493.75   31.00
 -13   2  -1  532.55   35.10
  -2   1 -13  539.95   31.60
  -3  -1 -13    5.80    5.30
   3   1 -13    4.20    5.70
 -13  -3  -1    9.50    6.60
   3  -1 -13    8.80    6.10
  -3   1 -13    3.00    6.40
 -13   3  -1    4.90    5.30
  -4  -1 -13   -1.70    5.00
  -4   1 -13    4.00    4.80
   4  -1 -13   -2.50    4.20
  -5  -1 -13  415.26   30.10
  -5   1 -13  448.66   30.50
   5  -1 -13  448.96   33.90
  -6  -1 -13   33.60   10.30
  -6   1 -13   22.10    9.60
  -7  -1 -13   38.90   11.60
  -7   1 -13   28.20   10.30
  -8  -1 -13  154.18   21.70
  -8   1 -13  144.29   29.60
  -9  -1 -13   25.70    9.80
  -9   1 -13   18.90   10.90
 -13   0  -2  143.39   17.80
   0  -2 -13  157.58   16.20
   0   2 -13  129.19   16.40
   1   2 -13  549.65   31.50
 -13  -1  -2  486.45   33.50
  -1  -2 -13  531.75   31.30
  -1   2 -13  535.55   31.30
   1  -2 -13  576.14   33.10
 -13   1  -2  559.64   35.50
  -2  -2 -13    2.40    3.90
 -13  -2  -2   -3.90    3.20
   2   2 -13   -4.50    3.90
   2  -2 -13   -7.70    3.40
 -13   2  -2    0.70    4.70
  -2   2 -13   -4.10    4.00
 -13  -3  -2   13.90    7.40
   3   2 -13   23.90    8.10
  -3  -2 -13   18.40    7.70
 -13   3  -2   11.20    6.10
   3  -2 -13   21.30    8.60
  -3   2 -13   29.30    9.10
  -4  -2 -13  277.97   24.00
 -13  -4  -2  304.27   26.20
 -13   4  -2  270.97   25.10
   4  -2 -13  315.17   25.40
  -4   2 -13  293.77   23.50
 -13  -5  -2  804.22   43.80
  -5   2 -13  764.92   40.60
 -13   5  -2  867.01   45.80
  -6  -2 -13   16.90    7.80
  -6   2 -13   15.30    7.70
 -13   6  -2   14.00    6.80
   6  -2 -13    4.90    7.10
  -7  -2 -13   36.60   11.70
  -7   2 -13   25.80   10.30
  -8  -2 -13    7.40    7.00
  -8   2 -13   11.00    7.70
   0   3 -13   26.40    9.00
   0  -3 -13   16.80    6.90
 -13   0  -3   20.10    7.30
 -13  -1  -3   -7.30    3.80
   1   3 -13    3.30    4.90
  -1  -3 -13   -0.90    4.80
   1  -3 -13    1.90    4.00
 -13   1  -3   -2.10    5.50
  -1   3 -13    2.20    4.70
  -2  -3 -13   27.60    8.70
 -13  -2  -3   11.80    7.30
   2   3 -13   29.80    8.80
 -13   2  -3   26.30    8.40
   2  -3 -13   24.30    7.30
  -2   3 -13   18.20    7.40
  -3  -3 -13   -7.40    3.60
 -13  -3  -3    1.10    4.10
 -13   3  -3   -7.40    3.90
   3  -3 -13   -1.50    4.40
  -3   3 -13   -4.70    3.20
  -4  -3 -13  828.22   45.10
 -13  -4  -3  790.12   43.70
 -13   4  -3  895.01   46.00
  -4   3 -13  853.11   41.50
   4  -3 -13  885.41   46.40
 -13  -5  -3   19.70    8.20
  -5  -3 -13   17.50    7.50
   5  -3 -13   22.30    7.50
  -5   3 -13   17.50    7.30
 -13   5  -3    8.40    6.50
  -6  -3 -13   13.70    6.70
 -13  -6  -3    9.20   10.60
  -6   3 -13    5.30    6.90
 -13   6  -3    7.00    7.10
   6  -3 -13    3.40    5.80
  -7  -3 -13   -7.10    8.60
 -13  -7  -3   -8.30    5.20
  -7   3 -13    0.40    6.00
 -13   7  -3   -1.80    6.00
  -8  -3 -13   80.09   15.90
   8  -3 -13   83.59   16.90
  -8   3 -13   75.89   16.30
   0   4 -13  111.89   14.00
 -13   0  -4  102.29   17.40
   0  -4 -13  108.29   14.10
 -13  -1  -4    1.20    5.00
   1   4 -13    1.10    4.50
  -1  -4 -13   -2.70    3.60
   1  -4 -13    1.40    2.90
  -1   4 -13    4.60    4.20
 -13   1  -4    3.40    5.00
  -2  -4 -13  269.57   22.80
 -13  -2  -4  291.07   25.40
   2   4 -13  312.17   23.70
 -13   2  -4  332.57   27.00
   2  -4 -13  327.67   25.00
  -2   4 -13  316.37   23.30
 -13  -3  -4  808.22   44.60
  -3  -4 -13  863.31   44.80
   3  -4 -13  847.12   44.40
 -13   3  -4  922.21   46.70
  -3   4 -13  884.01   41.90
  -4  -4 -13   -3.30    4.40
  -4   4 -13    4.30    4.50
 -13   4  -4    0.00    4.20
   4  -4 -13    5.00    6.50
  -5  -4 -13   27.10    9.00
 -13  -5  -4    5.30    6.50
 -13   5  -4    9.50    6.50
   5  -4 -13   20.90    7.60
 -13  -6  -4  152.38   19.40
  -6  -4 -13  170.38   20.90
 -13   6  -4  148.09   20.90
   6  -4 -13  194.48   20.90
  -6   4 -13  162.88   19.60
  -7  -4 -13  213.68   24.50
 -13  -7  -4  193.98   22.70
   7  -4 -13  209.98   23.60
  -7   4 -13  209.38   22.60
  -8  -4 -13   44.30   12.60
 -13  -8  -4   76.79   13.90
 -13   8  -4   30.70   11.00
  -8   4 -13   39.50   14.50
   8  -4 -13   51.89   12.20
   0  -5 -13 1045.80   48.60
   0   5 -13 1099.69   46.90
 -13   0  -5 1085.49   52.49
 -13  -1  -5  438.56   37.00
  -1  -5 -13  404.06   29.40
   1   5 -13  451.15   28.60
 -13   1  -5  439.66   32.00
   1  -5 -13  426.56   29.40
  -1   5 -13  439.86   27.60
  -2  -5 -13  819.42   55.79
   2   5 -13  737.43   38.40
  -2   5 -13  763.32   38.10
 -13   2  -5  787.52   44.00
   2  -5 -13  810.22   45.00
 -13  -3  -5   23.60    9.50
  -3  -5 -13   21.80    8.50
   3  -5 -13   20.30    9.90
 -13   3  -5    4.70    7.20
  -3   5 -13   17.50    6.90
  -4  -5 -13   11.20    7.60
 -13  -4  -5   10.50    6.50
   4  -5 -13   24.80    8.40
  -4   5 -13   17.30    7.30
 -13   4  -5    7.90    5.70
 -13  -5  -5    3.40    4.60
  -5  -5 -13   -9.40    5.10
 -13   5  -5   -7.80    6.90
  -5   5 -13   -6.00    4.70
   5  -5 -13   -2.80    5.60
  -6  -5 -13   78.19   17.10
 -13  -6  -5   72.99   15.00
 -13   6  -5   71.29   14.80
   6  -5 -13   88.59   24.40
  -6   5 -13   71.79   13.90
  -7  -5 -13  180.18   22.20
   7  -5 -13  200.08   23.00
 -13   7  -5  160.58   22.00
  -7   5 -13  190.98   21.90
 -13   0  -6   21.20    9.50
   0   6 -13   16.50    7.60
   0  -6 -13   38.60   12.60
 -13  -1  -6   32.10   10.40
  -1  -6 -13   27.40    9.50
   1   6 -13   20.50    8.30
   1  -6 -13   20.50    8.00
 -13   1  -6   22.10    9.50
  -1   6 -13   23.20    6.40
   2   6 -13   12.40    6.60
  -2  -6 -13    8.00    6.40
 -13  -2  -6    3.50    7.50
 -13   2  -6   16.90    8.80
   2  -6 -13    9.20    6.80
  -2   6 -13    9.20    6.60
 -13  -3  -6    3.20    6.50
  -3  -6 -13    7.00    6.90
   3  -6 -13   14.50    8.10
 -13   3  -6   12.10    7.70
  -3   6 -13   15.50    5.90
 -13  -4  -6  218.48   22.50
  -4  -6 -13  218.48   21.80
 -13   4  -6  155.48   20.70
  -4   6 -13  183.38   18.40
   4  -6 -13  165.78   19.70
 -13  -5  -6   92.69   25.20
   5  -6 -13   72.59   15.30
 -13   5  -6   83.79   15.50
  -5   6 -13   83.59   13.80
 -13  -6  -6   -5.50    5.30
  -6  -6 -13    8.10    6.60
 -13   6  -6  -12.50    5.20
   6  -6 -13   -2.50    6.30
 -13   0  -7    5.80    6.50
   0  -7 -13   10.20    7.00
   0   7 -13   16.50    6.70
 -13  -1  -7   35.60   11.80
   1   7 -13   41.30    9.60
  -1  -7 -13   43.20   10.80
  -1   7 -13   44.90    8.80
   1  -7 -13   57.69   13.10
 -13   1  -7   45.80   12.70
  -2  -7 -13   34.10   11.10
   2   7 -13   24.70    8.00
 -13  -2  -7   16.50    8.40
  -2   7 -13   25.50    8.70
 -13   2  -7   18.20    9.10
   2  -7 -13   26.60    8.70
 -13  -3  -7  -11.30    7.50
  -3  -7 -13   -8.90    5.20
  -3   7 -13   -5.00    5.30
   3  -7 -13   -5.50    5.10
 -13  -4  -7  242.78   24.70
   4  -7 -13  207.48   23.10
 -13   4  -7  235.68   24.50
  -4   7 -13  205.18   19.10
  -5  -7 -13  198.48   22.90
 -13  -5  -7  243.78   23.80
   5  -7 -13  127.89   24.00
  -5   7 -13  196.68   20.50
 -13   5  -7  153.18   20.70
 -13   0  -8  412.56   33.20
   0  -8 -13  413.76   29.30
   0   8 -13  377.76   26.20
  -1  -8 -13  133.49   18.70
   1   8 -13  117.99   16.40
 -13  -1  -8   90.79   16.10
  -1   8 -13  125.89   16.00
 -13   1  -8  103.39   21.30
   1  -8 -13  123.29   18.10
 -13  -2  -8   21.30   10.80
   2   8 -13   16.90    7.00
  -2  -8 -13   26.90    8.60
 -13   2  -8    4.10    8.10
  -2   8 -13   20.40    6.40
   2  -8 -13    3.90    6.50
 -13  -3  -8   78.59   16.40
  -3  -8 -13   59.89   15.80
   3  -8 -13   72.69   13.80
 -13   3  -8   70.29   18.10
  -4  -8 -13   46.40   10.90
 -13  -4  -8   51.49   13.00
  -4   8 -13   42.50   10.90
 -13   4  -8   52.69   13.70
   4  -8 -13   43.70   13.00
   0   9 -13  190.68   32.40
 -13   0  -9  204.98   23.40
   1   9 -13   33.20    8.50
 -13  -1  -9   10.90    7.50
  -1  -9 -13   -3.60    9.90
 -13   1  -9   10.60    7.80
   0   0 -14  137.69   17.40
  -1   0 -14  508.95   32.70
   1   0 -14  547.45   34.10
   2   0 -14   -5.00    5.60
  -2   0 -14    8.10    6.40
  -3   0 -14    2.40    9.50
   3   0 -14    1.10    5.80
  -4   0 -14   -8.20    4.40
   4   0 -14   -3.40    5.30
  -5   0 -14  282.57   26.60
   5   0 -14  273.87   24.60
  -7   0 -14   83.69   16.70
   0  -1 -14  541.55   37.20
   0   1 -14  554.34   34.00
  -1  -1 -14    2.30    5.90
   1   1 -14   -3.80    5.30
  -1   1 -14   -1.20    4.40
   1  -1 -14   11.10    6.40
  -2  -1 -14   19.90   11.10
   2   1 -14   22.90    8.90
   2  -1 -14   25.20   13.70
  -2   1 -14   18.20    7.30
  -3  -1 -14  279.17   25.00
   3   1 -14  281.57   37.80
  -3   1 -14  258.37   28.60
   3  -1 -14  281.67   24.50
  -4  -1 -14  152.68   19.00
   4   1 -14  163.88   19.30
   4  -1 -14  191.28   20.70
  -4   1 -14  147.79   18.20
   5   1 -14    4.70    6.30
  -5  -1 -14   -2.40    5.90
  -5   1 -14    2.70    5.80
   5  -1 -14    4.90    6.50
  -6  -1 -14   23.60    9.70
  -6   1 -14   10.00   10.80
   6  -1 -14   25.60    9.70
  -7  -1 -14   44.60   13.00
  -7   1 -14   55.69   12.90
   7  -1 -14   28.40   10.00
   0   2 -14    6.20    5.10
 -14   0  -2    8.70    5.90
   0  -2 -14    4.00    8.00
 -14  -1  -2    9.90    6.40
   1   2 -14   24.30    8.10
  -1  -2 -14   27.60    9.40
  -1   2 -14   25.50    9.20
 -14   1  -2   17.00   12.10
   1  -2 -14   10.20    6.60
 -14  -2  -2  432.56   33.00
   2   2 -14  408.16   29.70
  -2  -2 -14  415.36   29.80
 -14   2  -2  408.16   35.70
  -2   2 -14  491.75   30.70
   2  -2 -14  418.46   30.10
 -14  -3  -2   21.80    9.20
  -3  -2 -14   42.20   11.40
  -3   2 -14   19.70    8.10
 -14   3  -2   25.50    9.80
   3  -2 -14   28.60    9.70
  -4  -2 -14   -3.50    5.20
 -14  -4  -2    2.50    7.10
   4   2 -14   10.40    7.10
   4  -2 -14    5.70    5.40
 -14   4  -2    3.50    6.80
  -4   2 -14    6.60    7.70
  -5  -2 -14   14.00   11.90
  -5   2 -14    8.90    6.60
  -6  -2 -14    7.20    7.20
   6  -2 -14    6.90    7.30
  -6   2 -14    5.20    6.80
  -7  -2 -14   36.60   10.60
   7  -2 -14   41.90   13.00
  -7   2 -14   41.40   12.00
   0  -3 -14    6.80    5.80
 -14   0  -3   -6.30    4.80
   0   3 -14   -7.90    4.60
 -14  -1  -3  275.77   26.60
   1   3 -14  322.07   24.90
  -1  -3 -14  296.07   24.70
   1  -3 -14  303.27   25.10
  -1   3 -14  306.17   24.20
 -14   1  -3  330.47   28.70
   2   3 -14   22.20    9.40
 -14  -2  -3   13.50    9.00
  -2  -3 -14   32.10   10.30
 -14   2  -3   28.90   10.30
   2  -3 -14   24.30    8.80
  -2   3 -14   41.60    9.40
  -3  -3 -14  561.64   34.40
 -14  -3  -3  481.65   35.40
 -14   3  -3  520.55   36.70
   3  -3 -14  533.25   34.70
  -3   3 -14  495.75   32.10
 -14  -4  -3  121.09   19.60
  -4  -3 -14  145.89   19.10
   4  -3 -14  113.49   18.00
 -14   4  -3  121.99   20.20
  -5  -3 -14  490.25   34.30
 -14  -5  -3  416.56   34.20
 -14   5  -3  507.95   36.50
   5  -3 -14  490.15   35.80
  -5   3 -14  486.35   32.80
 -14  -6  -3   -6.80   11.50
  -6  -3 -14    1.50    6.20
  -6   3 -14   -7.20    5.40
 -14   6  -3   -5.10    5.30
   6  -3 -14    9.30    6.50
   0  -4 -14   -9.50    5.40
   0   4 -14    5.80    6.10
 -14   0  -4    5.40    5.50
   1   4 -14  175.08   18.60
  -1  -4 -14  145.29   18.90
 -14  -1  -4  166.98   20.70
   1  -4 -14  174.28   20.70
  -1   4 -14  154.58   17.30
 -14   1  -4  157.78   20.70
  -2  -4 -14   -7.90    4.60
   2   4 -14   -0.60    5.20
 -14  -2  -4    3.40    6.40
 -14   2  -4    2.60    6.40
  -2   4 -14   -4.80    5.40
   2  -4 -14   -2.70    4.20
  -3  -4 -14  124.39   19.30
 -14  -3  -4  101.29   17.60
   3  -4 -14  153.48   19.00
  -3   4 -14  147.19   18.10
 -14   3  -4  145.79   20.40
 -14  -4  -4   47.10   19.40
  -4  -4 -14   18.10   10.80
 -14   4  -4    9.60    8.30
 -14  -5  -4   62.79   15.60
  -5  -4 -14   58.39   13.30
  -5   4 -14   62.69   13.70
 -14   5  -4   51.99   12.60
   5  -4 -14   51.69   12.00
  -6  -4 -14   33.40   11.10
 -14  -6  -4   64.79   12.80
   6  -4 -14   33.00   10.20
  -6   4 -14   33.70   11.10
 -14   0  -5  286.37   27.30
   0  -5 -14  272.07   24.00
   0   5 -14  289.77   24.00
   1   5 -14    6.10    5.00
 -14  -1  -5    7.20    7.30
  -1  -5 -14    5.30    5.60
  -1   5 -14   14.80    6.20
 -14   1  -5    7.50    7.90
   1  -5 -14    3.60    5.80
   2   5 -14    3.90    6.70
  -2  -5 -14    8.10    7.30
  -2   5 -14   13.50    7.40
 -14   2  -5    4.50    6.80
   2  -5 -14    5.90    7.10
 -14  -3  -5  439.16   34.70
  -3  -5 -14  501.55   37.10
   3   5 -14  437.86   37.20
   3  -5 -14  421.26   42.10
  -3   5 -14  469.15   31.10
 -14   3  -5  491.15   35.90
  -4  -5 -14   45.80   12.10
 -14  -4  -5   53.99   13.40
 -14   4  -5   48.30   14.60
  -4   5 -14   54.49   18.40
   4  -5 -14   48.40   11.50
 -14  -5  -5   63.49   13.10
  -5  -5 -14   73.49   15.10
 -14   5  -5   71.89   23.90
  -5   5 -14   64.59   13.40
   5  -5 -14   80.39   15.00
   0   6 -14  609.94   33.80
 -14   0  -6  534.15   38.50
   0  -6 -14  581.24   48.80
 -14  -1  -6   33.00   10.80
  -1  -6 -14   27.70    9.60
   1   6 -14   26.90    8.20
   1  -6 -14   20.30   11.80
 -14   1  -6   37.20   12.50
  -1   6 -14    8.10    7.30
   2   6 -14    6.00    8.00
  -2  -6 -14   10.80    7.90
 -14  -2  -6  -12.60    5.90
 -14   2  -6   -1.80    7.70
  -2   6 -14   -0.20    5.80
   2  -6 -14   -1.10    7.00
 -14  -3  -6   -2.50    6.80
  -3  -6 -14   -2.90    5.60
   3   6 -14   -6.00    6.20
  -3   6 -14   -9.00    5.80
   3  -6 -14    1.00    5.40
  -4  -6 -14   53.49   12.10
 -14  -4  -6   39.70   11.10
 -14   4  -6   33.70   12.90
   4  -6 -14   37.30   11.00
  -4   6 -14   27.80   10.70
   0  -7 -14   69.99   13.50
 -14   0  -7   61.29   15.00
   0   7 -14   48.80   12.00
   1   7 -14   15.60    9.10
 -14  -1  -7   58.09   14.20
  -1  -7 -14   30.50   10.80
  -1   7 -14   30.10   10.10
 -14   1  -7   33.80   11.30
   1  -7 -14   40.80   11.60
   2   7 -14   35.90   15.30
  -2  -7 -14   20.20   10.30
 -14  -2  -7   49.80   13.20
   2  -7 -14   25.80   10.00
 -14   2  -7   39.60   13.90
  -2   7 -14   40.50   11.10
   0   0 -15    0.70    5.40
   1   0 -15   72.39   14.50
  -1   0 -15   83.89   15.80
  -2   0 -15   78.39   23.40
   2   0 -15   98.89   26.50
   3   0 -15   11.70    9.20
  -3   0 -15   18.90   13.70
   4   0 -15  212.88   24.30
  -4   0 -15  203.18   22.90
   5   0 -15  160.28   22.30
  -5   0 -15  170.78   22.10
   0   1 -15   88.59   15.00
   0  -1 -15   92.09   19.70
   1   1 -15   -9.20    4.30
  -1   1 -15   -3.30    4.90
  -2  -1 -15   -0.80    6.90
   2   1 -15    2.60    7.40
   2  -1 -15    1.40    6.80
  -2   1 -15   -7.60    5.50
  -3  -1 -15   61.59   13.10
   3   1 -15   34.20   12.30
   3  -1 -15   38.50   12.50
  -4  -1 -15   -7.10    6.30
   4   1 -15    0.00    6.40
  -4   1 -15   -2.10    6.70
   4  -1 -15   -5.70    5.80
  -5  -1 -15   -2.90    5.70
   5   1 -15   -5.10    7.40
   5  -1 -15    3.60    7.10
  -5   1 -15   -9.10    6.30
   0  -2 -15   79.09   16.80
   0   2 -15   58.99   13.30
 -15   0  -2   77.89   17.00
 -15  -1  -2   -1.10    5.90
  -1  -2 -15    6.00    7.40
   1   2 -15    1.40    5.80
   1  -2 -15   -7.40    4.50
  -1   2 -15   -2.60    6.20
 -15   1  -2  -11.90    6.10
  -2  -2 -15  -12.20    4.70
   2   2 -15   -6.30    5.10
 -15   2  -2   -6.80    5.80
  -2   2 -15    1.30    5.40
   2  -2 -15  -10.00    5.40
   3   2 -15  117.19   23.80
  -3  -2 -15  116.89   18.70
  -3   2 -15  130.79   24.10
   3  -2 -15  126.29   17.50
   4   2 -15   53.39   13.30
  -4  -2 -15   71.59   14.70
  -4   2 -15   59.09   13.50
   4  -2 -15   55.49   13.80
 -15   0  -3   25.50   11.70
   0  -3 -15   26.30    9.20
   0   3 -15   33.80   10.10
 -15  -1  -3   60.29   13.30
   1   3 -15   34.70   10.50
  -1  -3 -15   59.29   12.50
   1  -3 -15   58.79   12.10
  -1   3 -15   56.69   13.00
 -15   1  -3   70.89   17.00
 -15  -2  -3  114.69   19.70
  -2  -3 -15  144.59   18.90
   2   3 -15  113.39   20.10
   2  -3 -15  108.39   17.40
 -15   2  -3  118.29   19.50
  -2   3 -15   91.39   15.60
   3   3 -15   -0.60    6.90
  -3  -3 -15   -8.90    4.90
 -15  -3  -3   -3.90    5.60
 -15   3  -3   -0.60    7.00
   3  -3 -15   -8.20    5.30
  -3   3 -15   -4.40    6.80
 -15  -4  -3  -13.00    6.80
   4   3 -15   -3.30    7.60
  -4  -3 -15    4.60    5.60
  -4   3 -15   -6.10    5.50
   4  -3 -15    7.50    7.20
 -15   0  -4  220.48   25.30
   0  -4 -15  220.38   23.00
   0   4 -15  184.28   21.60
   1   4 -15   -1.00    6.10
  -1  -4 -15   -2.60    5.20
 -15  -1  -4   -8.30    6.20
 -15   1  -4   -1.00    7.10
   1  -4 -15   11.40    6.00
   2   4 -15   60.09   14.10
  -2  -4 -15   57.09   13.70
 -15  -2  -4   53.59   13.70
   2  -4 -15   66.79   14.30
 -15   2  -4   65.19   15.90
  -2   4 -15   58.29   13.40
  -3  -4 -15    0.60    6.80
 -15  -3  -4   -3.90    6.90
   3   4 -15    0.20    7.20
   3  -4 -15    7.00    7.30
 -15   3  -4  -13.60    6.40
  -3   4 -15   -7.30   10.50
   0   5 -15  150.38   20.80
 -15   0  -5  184.58   22.80
   0  -5 -15  168.58   20.20
 -15  -1  -5   -1.00    6.30
   1   5 -15   -6.00    6.20
  -1  -5 -15    3.10    6.80
  -1   5 -15  -11.80    6.70
   1  -5 -15   -8.50    6.30
 -15   1  -5   -4.20    6.10
   0   0   0    0.00    0.00

_computing_structure_solution     'SHELXT 2014/5 (Sheldrick, 2014)'
;
_shelx_hkl_checksum              12645


####################################################################### 
# 
# This file contains crystal structure data downloaded from the 
# Cambridge Structural Database (CSD) hosted by the Cambridge 
# Crystallographic Data Centre (CCDC).
# 
# Full information about CCDC data access policies and citation 
# guidelines are available at http://www.ccdc.cam.ac.uk/access/V1 
# 
# Audit and citation data items may have been added by the CCDC. 
# Please retain this information to preserve the provenance of 
# this file and to allow appropriate attribution of the data. 
# 
#######################################################################

data_6211_450_24_0m_a
_database_code_depnum_ccdc_archive 'CCDC 1865011'
_audit_update_record             
;
2018-08-31 deposited with the CCDC.
2018-11-29 downloaded from the CCDC.
;


_audit_creation_method           SHELXL-2014/7
_shelx_SHELXL_version_number     2014/7
_chemical_name_systematic        'sodium gallium silicon'
_chemical_name_common            'Type I silicon-gallium clathrate'
_chemical_melting_point          ?
_chemical_formula_moiety         'Ga5.52 Na8 Si40.48'
_chemical_formula_sum            'Ga5.52 Na8 Si40.48'
_chemical_formula_weight         1705.86

loop_
_atom_type_symbol
_atom_type_description
_atom_type_scat_dispersion_real
_atom_type_scat_dispersion_imag
_atom_type_scat_source
Na Na 0.0362 0.0249 'International Tables Vol C Tables 4.2.6.8 and 6.1.1.4'
Si Si 0.0817 0.0704 'International Tables Vol C Tables 4.2.6.8 and 6.1.1.4'
Ga Ga 0.2307 1.6083 'International Tables Vol C Tables 4.2.6.8 and 6.1.1.4'

_space_group_crystal_system      cubic
_space_group_IT_number           223
_space_group_name_H-M_alt        'P m -3 n'
_space_group_name_Hall           '-P 4n 2 3'

_shelx_space_group_comment       
;
The symmetry employed for this shelxl refinement is uniquely defined
by the following loop, which should always be used as a source of
symmetry information in preference to the above space-group names.
They are only intended as comments.
;

loop_
_symmetry_equiv_pos_as_xyz
'x, y, z'
'-x, -y, z'
'-x, y, -z'
'x, -y, -z'
'z, x, y'
'z, -x, -y'
'-z, -x, y'
'-z, x, -y'
'y, z, x'
'-y, z, -x'
'y, -z, -x'
'-y, -z, x'
'y+1/2, x+1/2, -z+1/2'
'-y+1/2, -x+1/2, -z+1/2'
'y+1/2, -x+1/2, z+1/2'
'-y+1/2, x+1/2, z+1/2'
'x+1/2, z+1/2, -y+1/2'
'-x+1/2, z+1/2, y+1/2'
'-x+1/2, -z+1/2, -y+1/2'
'x+1/2, -z+1/2, y+1/2'
'z+1/2, y+1/2, -x+1/2'
'z+1/2, -y+1/2, x+1/2'
'-z+1/2, y+1/2, x+1/2'
'-z+1/2, -y+1/2, -x+1/2'
'-x, -y, -z'
'x, y, -z'
'x, -y, z'
'-x, y, z'
'-z, -x, -y'
'-z, x, y'
'z, x, -y'
'z, -x, y'
'-y, -z, -x'
'y, -z, x'
'-y, z, x'
'y, z, -x'
'-y-1/2, -x-1/2, z-1/2'
'y-1/2, x-1/2, z-1/2'
'-y-1/2, x-1/2, -z-1/2'
'y-1/2, -x-1/2, -z-1/2'
'-x-1/2, -z-1/2, y-1/2'
'x-1/2, -z-1/2, -y-1/2'
'x-1/2, z-1/2, y-1/2'
'-x-1/2, z-1/2, -y-1/2'
'-z-1/2, -y-1/2, x-1/2'
'-z-1/2, y-1/2, -x-1/2'
'z-1/2, -y-1/2, -x-1/2'
'z-1/2, y-1/2, x-1/2'

_cell_length_a                   10.3210(3)
_cell_length_b                   10.3210(3)
_cell_length_c                   10.3210(3)
_cell_angle_alpha                90.00
_cell_angle_beta                 90.00
_cell_angle_gamma                90.00
_cell_volume                     1099.42(6)
_cell_formula_units_Z            1
_cell_measurement_temperature    302(2)
_cell_measurement_reflns_used    4891
_cell_measurement_theta_min      3.9485
_cell_measurement_theta_max      32.984

_exptl_crystal_description       block
_exptl_crystal_colour            black
_exptl_crystal_density_meas      ?
_exptl_crystal_density_diffrn    2.576
_exptl_crystal_density_method    'not measured'
_exptl_crystal_F_000             826

_exptl_transmission_factor_min   ?
_exptl_transmission_factor_max   ?

_exptl_crystal_size_max          0.163
_exptl_crystal_size_mid          0.126
_exptl_crystal_size_min          0.124

_exptl_absorpt_coefficient_mu    4.540
_exptl_absorpt_correction_type   'Numerical Mu From Formula'
_exptl_absorpt_process_details   
;
SADABS-2016/2 - Bruker AXS area detector scaling and absorption correction
;

_shelx_estimated_absorpt_T_min   0.530
_shelx_estimated_absorpt_T_max   0.607

_exptl_absorpt_correction_T_min  0.5249
_exptl_absorpt_correction_T_max  0.6029

_exptl_special_details           
;
 ?
;

_diffrn_ambient_temperature      302(2)
_diffrn_radiation_wavelength     0.71073
_diffrn_radiation_type           MoK\a
_diffrn_radiation_source         'micro focus sealed tube'
_diffrn_radiation_monochromator  graphite
_diffrn_measurement_device_type  'Burker, D8 QUEST'
_diffrn_measurement_method       '\f and \w scans'
_diffrn_detector_area_resol_mean ?
_diffrn_reflns_number            2594
_diffrn_reflns_av_R_equivalents  0.0264
_diffrn_reflns_av_sigmaI/netI    0.0142
_diffrn_reflns_limit_h_min       -5
_diffrn_reflns_limit_h_max       13
_diffrn_reflns_limit_k_min       -12
_diffrn_reflns_limit_k_max       8
_diffrn_reflns_limit_l_min       -10
_diffrn_reflns_limit_l_max       13
_diffrn_reflns_theta_min         2.791
_diffrn_reflns_theta_max         27.430
_diffrn_reflns_theta_full        27.43
_diffrn_measured_fraction_theta_max 1.000
_diffrn_measured_fraction_theta_full 1.000
_diffrn_reflns_Laue_measured_fraction_max 1.000
_diffrn_reflns_Laue_measured_fraction_full 1.000
_diffrn_reflns_point_group_measured_fraction_max 1.000
_diffrn_reflns_point_group_measured_fraction_full 1.000
_reflns_number_total             250
_reflns_number_gt                241
_reflns_threshold_expression     'I > 2\s(I)'
_reflns_Friedel_coverage         0.000
_reflns_Friedel_fraction_max     .
_reflns_Friedel_fraction_full    .

_reflns_special_details          
;
 Reflections were merged by SHELXL according to the crystal
 class for the calculation of statistics and refinement.
 
 _reflns_Friedel_fraction is defined as the number of unique
 Friedel pairs measured divided by the number that would be
 possible theoretically, ignoring centric projections and
 systematic absences.
;

_computing_data_collection       'APEX3 v2015.9-0 (Bruker AXS)'
_computing_cell_refinement       'APEX3 v2015.9-0 (Bruker AXS)'
_computing_data_reduction        'APEX3 v2015.9-0 (Bruker AXS)'
_computing_structure_refinement  'SHELXL-2014/7 (Sheldrick, 2014)'
_computing_molecular_graphics    'VESTA v3.3.2 (Momma & Izumi, 2011)'
_computing_publication_material  ?

_refine_special_details          
;
 Refinement of F^2^ against ALL reflections.  The weighted R-factor wR and
 goodness of fit S are based on F^2^, conventional R-factors R are based
 on F, with F set to zero for negative F^2^. The threshold expression of
 F^2^ > 2sigma(F^2^) is used only for calculating R-factors(gt) etc. and is
 not relevant to the choice of reflections for refinement.  R-factors based
 on F^2^ are statistically about twice as large as those based on F, and R-
 factors based on ALL data will be even larger.
;

_refine_ls_structure_factor_coef Fsqd
_refine_ls_matrix_type           full
_refine_ls_weighting_scheme      calc
_refine_ls_weighting_details     
'calc w=1/[\s^2^(Fo^2^)+(0.0140P)^2^+0.2004P] where P=(Fo^2^+2Fc^2^)/3'
_atom_sites_solution_primary     ?
_atom_sites_solution_secondary   ?
_atom_sites_solution_hydrogens   .
_refine_ls_hydrogen_treatment    undef
_refine_ls_extinction_method     'SHELXL-2014/7 (Sheldrick 2014'
_refine_ls_extinction_coef       0.0033(5)
_refine_ls_extinction_expression Fc^*^=kFc[1+0.001xFc^2^\l^3^/sin(2\q)]^-1/4^
_refine_ls_number_reflns         250
_refine_ls_number_parameters     18
_refine_ls_number_restraints     0
_refine_ls_R_factor_all          0.0127
_refine_ls_R_factor_gt           0.0120
_refine_ls_wR_factor_ref         0.0311
_refine_ls_wR_factor_gt          0.0307
_refine_ls_goodness_of_fit_ref   1.214
_refine_ls_restrained_S_all      1.214
_refine_ls_shift/su_max          0.000
_refine_ls_shift/su_mean         0.000

loop_
_atom_site_label
_atom_site_type_symbol
_atom_site_fract_x
_atom_site_fract_y
_atom_site_fract_z
_atom_site_U_iso_or_equiv
_atom_site_adp_type
_atom_site_occupancy
_atom_site_symmetry_multiplicity
_atom_site_calc_flag
_atom_site_refinement_flags
_atom_site_disorder_assembly
_atom_site_disorder_group
Na1 Na 0.2500 0.5000 0.0000 0.0664(7) Uani 1 8 d S . .
Na2 Na 0.0000 0.0000 0.0000 0.0238(6) Uani 1 24 d S . .
Si1 Si 0.0000 0.30552(4) 0.11645(4) 0.00861(16) Uani 0.947(2) 2 d SP . .
Ga1 Ga 0.0000 0.30552(4) 0.11645(4) 0.00861(16) Uani 0.053(2) 2 d SP . .
Si2 Si 0.18405(3) 0.18405(3) 0.18405(3) 0.0081(2) Uani 1 3 d S . .
Si3 Si 0.2500 0.0000 0.5000 0.00852(17) Uani 0.292(4) 8 d SP . .
Ga3 Ga 0.2500 0.0000 0.5000 0.00852(17) Uani 0.708(4) 8 d SP . .

loop_
_atom_site_aniso_label
_atom_site_aniso_U_11
_atom_site_aniso_U_22
_atom_site_aniso_U_33
_atom_site_aniso_U_23
_atom_site_aniso_U_13
_atom_site_aniso_U_12
Na1 0.0462(14) 0.0765(11) 0.0765(11) 0.000 0.000 0.000
Na2 0.0238(6) 0.0238(6) 0.0238(6) 0.000 0.000 0.000
Si1 0.0086(2) 0.0091(2) 0.0082(2) -0.00014(14) 0.000 0.000
Ga1 0.0086(2) 0.0091(2) 0.0082(2) -0.00014(14) 0.000 0.000
Si2 0.0081(2) 0.0081(2) 0.0081(2) -0.00031(11) -0.00031(11) -0.00031(11)
Si3 0.0096(2) 0.00799(19) 0.00799(19) 0.000 0.000 0.000
Ga3 0.0096(2) 0.00799(19) 0.00799(19) 0.000 0.000 0.000

_geom_special_details            
;
 All esds (except the esd in the dihedral angle between two l.s. planes)
 are estimated using the full covariance matrix.  The cell esds are taken
 into account individually in the estimation of esds in distances, angles
 and torsion angles; correlations between esds in cell parameters are only
 used when they are defined by crystal symmetry.  An approximate (isotropic)
 treatment of cell esds is used for estimating esds involving l.s. planes.
;

loop_
_geom_bond_atom_site_label_1
_geom_bond_atom_site_label_2
_geom_bond_distance
_geom_bond_site_symmetry_2
_geom_bond_publ_flag
Na1 Ga1 3.4830(3) 17 ?
Na1 Ga1 3.4830(3) 26 ?
Na1 Si1 3.4830(3) 17 ?
Na1 Si1 3.4830(3) 26 ?
Na1 Si1 3.4830(3) . ?
Na1 Ga1 3.4830(3) 42_666 ?
Na1 Si1 3.4830(3) 42_666 ?
Na1 Ga1 3.4830(3) 18_554 ?
Na1 Si1 3.4830(3) 18_554 ?
Na1 Ga1 3.4830(3) 25_565 ?
Na1 Si1 3.4830(3) 25_565 ?
Na2 Si2 3.2901(5) 25 ?
Na2 Si2 3.2901(5) . ?
Na2 Si2 3.2901(5) 28 ?
Na2 Si2 3.2901(5) 4 ?
Na2 Si2 3.2901(5) 27 ?
Na2 Si2 3.2901(5) 3 ?
Na2 Si2 3.2901(5) 26 ?
Na2 Si2 3.2901(5) 2 ?
Na2 Si1 3.3745(4) 25 ?
Na2 Si1 3.3745(4) 5 ?
Na2 Si1 3.3745(4) 29 ?
Na2 Si1 3.3745(4) 9 ?
Si1 Si2 2.3805(3) 28 ?
Si1 Si2 2.3805(3) . ?
Si1 Ga1 2.4037(8) 26 ?
Si1 Si1 2.4037(8) 26 ?
Si1 Ga3 2.4350(4) 9 ?
Si1 Si3 2.4350(4) 9 ?
Si1 Na1 3.4830(3) 25_565 ?
Si2 Si2 2.3580(10) 14 ?
Si2 Ga1 2.3805(3) 9 ?
Si2 Ga1 2.3805(3) 5 ?
Si2 Si1 2.3805(3) 9 ?
Si2 Si1 2.3805(3) 5 ?
Si3 Ga1 2.4350(4) 45_666 ?
Si3 Si1 2.4350(4) 5 ?
Si3 Ga1 2.4350(4) 5 ?
Si3 Si1 2.4350(4) 45_666 ?
Si3 Ga1 2.4350(4) 46_656 ?
Si3 Si1 2.4350(4) 46_656 ?
Si3 Ga1 2.4350(4) 6_556 ?
Si3 Si1 2.4350(4) 6_556 ?

loop_
_geom_angle_atom_site_label_1
_geom_angle_atom_site_label_2
_geom_angle_atom_site_label_3
_geom_angle
_geom_angle_site_symmetry_1
_geom_angle_site_symmetry_3
_geom_angle_publ_flag
Ga1 Na1 Ga1 161.178(12) 17 26 ?
Ga1 Na1 Si1 0.000(16) 17 17 ?
Ga1 Na1 Si1 161.178(12) 26 17 ?
Ga1 Na1 Si1 161.178(12) 17 26 ?
Ga1 Na1 Si1 0.000(12) 26 26 ?
Si1 Na1 Si1 161.178(12) 17 26 ?
Ga1 Na1 Si1 123.285(6) 17 . ?
Ga1 Na1 Si1 40.371(12) 26 . ?
Si1 Na1 Si1 123.285(6) 17 . ?
Si1 Na1 Si1 40.371(12) 26 . ?
Ga1 Na1 Ga1 40.371(12) 17 42_666 ?
Ga1 Na1 Ga1 123.285(5) 26 42_666 ?
Si1 Na1 Ga1 40.371(12) 17 42_666 ?
Si1 Na1 Ga1 123.285(5) 26 42_666 ?
Si1 Na1 Ga1 98.690(10) . 42_666 ?
Ga1 Na1 Si1 40.371(12) 17 42_666 ?
Ga1 Na1 Si1 123.285(5) 26 42_666 ?
Si1 Na1 Si1 40.371(12) 17 42_666 ?
Si1 Na1 Si1 123.285(5) 26 42_666 ?
Si1 Na1 Si1 98.690(10) . 42_666 ?
Ga1 Na1 Si1 0.000(16) 42_666 42_666 ?
Ga1 Na1 Ga1 70.382(10) 17 18_554 ?
Ga1 Na1 Ga1 123.285(5) 26 18_554 ?
Si1 Na1 Ga1 70.382(10) 17 18_554 ?
Si1 Na1 Ga1 123.285(5) 26 18_554 ?
Si1 Na1 Ga1 161.178(12) . 18_554 ?
Ga1 Na1 Ga1 84.398(9) 42_666 18_554 ?
Si1 Na1 Ga1 84.398(9) 42_666 18_554 ?
Ga1 Na1 Si1 70.382(10) 17 18_554 ?
Ga1 Na1 Si1 123.285(5) 26 18_554 ?
Si1 Na1 Si1 70.382(10) 17 18_554 ?
Si1 Na1 Si1 123.285(5) 26 18_554 ?
Si1 Na1 Si1 161.178(12) . 18_554 ?
Ga1 Na1 Si1 84.398(9) 42_666 18_554 ?
Si1 Na1 Si1 84.398(9) 42_666 18_554 ?
Ga1 Na1 Si1 0.000(16) 18_554 18_554 ?
Ga1 Na1 Ga1 123.285(6) 17 25_565 ?
Ga1 Na1 Ga1 70.382(10) 26 25_565 ?
Si1 Na1 Ga1 123.285(6) 17 25_565 ?
Si1 Na1 Ga1 70.382(10) 26 25_565 ?
Si1 Na1 Ga1 84.398(9) . 25_565 ?
Ga1 Na1 Ga1 161.178(12) 42_666 25_565 ?
Si1 Na1 Ga1 161.178(12) 42_666 25_565 ?
Ga1 Na1 Ga1 98.690(10) 18_554 25_565 ?
Si1 Na1 Ga1 98.690(10) 18_554 25_565 ?
Ga1 Na1 Si1 123.285(6) 17 25_565 ?
Ga1 Na1 Si1 70.382(10) 26 25_565 ?
Si1 Na1 Si1 123.285(6) 17 25_565 ?
Si1 Na1 Si1 70.382(10) 26 25_565 ?
Si1 Na1 Si1 84.398(9) . 25_565 ?
Ga1 Na1 Si1 161.178(12) 42_666 25_565 ?
Si1 Na1 Si1 161.178(12) 42_666 25_565 ?
Ga1 Na1 Si1 98.690(10) 18_554 25_565 ?
Si1 Na1 Si1 98.690(10) 18_554 25_565 ?
Ga1 Na1 Si1 0.0 25_565 25_565 ?
Si2 Na2 Si2 180.000(16) 25 . ?
Si2 Na2 Si2 109.5 25 28 ?
Si2 Na2 Si2 70.5 . 28 ?
Si2 Na2 Si2 70.5 25 4 ?
Si2 Na2 Si2 109.5 . 4 ?
Si2 Na2 Si2 180.000(8) 28 4 ?
Si2 Na2 Si2 109.5 25 27 ?
Si2 Na2 Si2 70.5 . 27 ?
Si2 Na2 Si2 109.5 28 27 ?
Si2 Na2 Si2 70.5 4 27 ?
Si2 Na2 Si2 70.5 25 3 ?
Si2 Na2 Si2 109.5 . 3 ?
Si2 Na2 Si2 70.5 28 3 ?
Si2 Na2 Si2 109.5 4 3 ?
Si2 Na2 Si2 180.000(8) 27 3 ?
Si2 Na2 Si2 109.5 25 26 ?
Si2 Na2 Si2 70.5 . 26 ?
Si2 Na2 Si2 109.5 28 26 ?
Si2 Na2 Si2 70.5 4 26 ?
Si2 Na2 Si2 109.5 27 26 ?
Si2 Na2 Si2 70.5 3 26 ?
Si2 Na2 Si2 70.5 25 2 ?
Si2 Na2 Si2 109.5 . 2 ?
Si2 Na2 Si2 70.5 28 2 ?
Si2 Na2 Si2 109.5 4 2 ?
Si2 Na2 Si2 70.5 27 2 ?
Si2 Na2 Si2 109.5 3 2 ?
Si2 Na2 Si2 180.000(16) 26 2 ?
Si2 Na2 Si1 41.831(3) 25 25 ?
Si2 Na2 Si1 138.169(3) . 25 ?
Si2 Na2 Si1 138.169(3) 28 25 ?
Si2 Na2 Si1 41.831(3) 4 25 ?
Si2 Na2 Si1 70.496(5) 27 25 ?
Si2 Na2 Si1 109.504(5) 3 25 ?
Si2 Na2 Si1 109.504(5) 26 25 ?
Si2 Na2 Si1 70.496(5) 2 25 ?
Si2 Na2 Si1 138.169(3) 25 5 ?
Si2 Na2 Si1 41.831(3) . 5 ?
Si2 Na2 Si1 70.496(5) 28 5 ?
Si2 Na2 Si1 109.504(5) 4 5 ?
Si2 Na2 Si1 41.831(3) 27 5 ?
Si2 Na2 Si1 138.169(3) 3 5 ?
Si2 Na2 Si1 109.504(5) 26 5 ?
Si2 Na2 Si1 70.496(5) 2 5 ?
Si1 Na2 Si1 109.439(5) 25 5 ?
Si2 Na2 Si1 41.831(3) 25 29 ?
Si2 Na2 Si1 138.169(3) . 29 ?
Si2 Na2 Si1 109.504(5) 28 29 ?
Si2 Na2 Si1 70.496(5) 4 29 ?
Si2 Na2 Si1 138.169(3) 27 29 ?
Si2 Na2 Si1 41.831(3) 3 29 ?
Si2 Na2 Si1 70.496(5) 26 29 ?
Si2 Na2 Si1 109.504(5) 2 29 ?
Si1 Na2 Si1 70.561(5) 25 29 ?
Si1 Na2 Si1 180.000(4) 5 29 ?
Si2 Na2 Si1 138.169(3) 25 9 ?
Si2 Na2 Si1 41.831(3) . 9 ?
Si2 Na2 Si1 109.504(5) 28 9 ?
Si2 Na2 Si1 70.496(5) 4 9 ?
Si2 Na2 Si1 70.496(5) 27 9 ?
Si2 Na2 Si1 109.504(5) 3 9 ?
Si2 Na2 Si1 41.831(3) 26 9 ?
Si2 Na2 Si1 138.169(3) 2 9 ?
Si1 Na2 Si1 109.439(5) 25 9 ?
Si1 Na2 Si1 70.561(5) 5 9 ?
Si1 Na2 Si1 109.439(5) 29 9 ?
Si2 Si1 Si2 105.871(19) 28 . ?
Si2 Si1 Ga1 107.043(11) 28 26 ?
Si2 Si1 Ga1 107.043(11) . 26 ?
Si2 Si1 Si1 107.043(11) 28 26 ?
Si2 Si1 Si1 107.043(11) . 26 ?
Ga1 Si1 Si1 0.0 26 26 ?
Si2 Si1 Ga3 105.559(16) 28 9 ?
Si2 Si1 Ga3 105.559(16) . 9 ?
Ga1 Si1 Ga3 124.478(9) 26 9 ?
Si1 Si1 Ga3 124.478(9) 26 9 ?
Si2 Si1 Si3 105.559(16) 28 9 ?
Si2 Si1 Si3 105.559(16) . 9 ?
Ga1 Si1 Si3 124.478(9) 26 9 ?
Si1 Si1 Si3 124.478(9) 26 9 ?
Ga3 Si1 Si3 0.0 9 9 ?
Si2 Si1 Na2 67.187(14) 28 . ?
Si2 Si1 Na2 67.187(14) . . ?
Ga1 Si1 Na2 69.136(6) 26 . ?
Si1 Si1 Na2 69.136(6) 26 . ?
Ga3 Si1 Na2 166.386(15) 9 . ?
Si3 Si1 Na2 166.386(15) 9 . ?
Si2 Si1 Na1 174.737(13) 28 . ?
Si2 Si1 Na1 79.252(7) . . ?
Ga1 Si1 Na1 69.815(6) 26 . ?
Si1 Si1 Na1 69.815(6) 26 . ?
Ga3 Si1 Na1 73.755(7) 9 . ?
Si3 Si1 Na1 73.755(7) 9 . ?
Na2 Si1 Na1 114.558(8) . . ?
Si2 Si1 Na1 79.252(7) 28 25_565 ?
Si2 Si1 Na1 174.737(13) . 25_565 ?
Ga1 Si1 Na1 69.815(6) 26 25_565 ?
Si1 Si1 Na1 69.815(6) 26 25_565 ?
Ga3 Si1 Na1 73.755(7) 9 25_565 ?
Si3 Si1 Na1 73.755(7) 9 25_565 ?
Na2 Si1 Na1 114.558(8) . 25_565 ?
Na1 Si1 Na1 95.602(9) . 25_565 ?
Si2 Si2 Ga1 109.018(15) 14 9 ?
Si2 Si2 Ga1 109.018(15) 14 5 ?
Ga1 Si2 Ga1 109.921(14) 9 5 ?
Si2 Si2 Si1 109.018(15) 14 9 ?
Ga1 Si2 Si1 0.00(2) 9 9 ?
Ga1 Si2 Si1 109.921(14) 5 9 ?
Si2 Si2 Si1 109.018(15) 14 5 ?
Ga1 Si2 Si1 109.921(14) 9 5 ?
Ga1 Si2 Si1 0.000(17) 5 5 ?
Si1 Si2 Si1 109.921(14) 9 5 ?
Si2 Si2 Si1 109.018(15) 14 . ?
Ga1 Si2 Si1 109.921(14) 9 . ?
Ga1 Si2 Si1 109.921(14) 5 . ?
Si1 Si2 Si1 109.921(14) 9 . ?
Si1 Si2 Si1 109.921(14) 5 . ?
Si2 Si2 Na2 180.00(4) 14 . ?
Ga1 Si2 Na2 70.982(15) 9 . ?
Ga1 Si2 Na2 70.982(15) 5 . ?
Si1 Si2 Na2 70.982(15) 9 . ?
Si1 Si2 Na2 70.982(15) 5 . ?
Si1 Si2 Na2 70.982(15) . . ?
Ga1 Si3 Si1 108.690(9) 45_666 5 ?
Ga1 Si3 Ga1 108.690(9) 45_666 5 ?
Si1 Si3 Ga1 0.000(15) 5 5 ?
Ga1 Si3 Si1 0.000(10) 45_666 45_666 ?
Si1 Si3 Si1 108.690(9) 5 45_666 ?
Ga1 Si3 Si1 108.690(9) 5 45_666 ?
Ga1 Si3 Ga1 111.044(18) 45_666 46_656 ?
Si1 Si3 Ga1 108.690(9) 5 46_656 ?
Ga1 Si3 Ga1 108.690(9) 5 46_656 ?
Si1 Si3 Ga1 111.044(18) 45_666 46_656 ?
Ga1 Si3 Si1 111.044(18) 45_666 46_656 ?
Si1 Si3 Si1 108.690(9) 5 46_656 ?
Ga1 Si3 Si1 108.690(9) 5 46_656 ?
Si1 Si3 Si1 111.044(18) 45_666 46_656 ?
Ga1 Si3 Si1 0.000(10) 46_656 46_656 ?
Ga1 Si3 Ga1 108.690(9) 45_666 6_556 ?
Si1 Si3 Ga1 111.044(18) 5 6_556 ?
Ga1 Si3 Ga1 111.044(18) 5 6_556 ?
Si1 Si3 Ga1 108.690(9) 45_666 6_556 ?
Ga1 Si3 Ga1 108.690(9) 46_656 6_556 ?
Si1 Si3 Ga1 108.690(9) 46_656 6_556 ?
Ga1 Si3 Si1 108.690(9) 45_666 6_556 ?
Si1 Si3 Si1 111.044(18) 5 6_556 ?
Ga1 Si3 Si1 111.044(18) 5 6_556 ?
Si1 Si3 Si1 108.690(9) 45_666 6_556 ?
Ga1 Si3 Si1 108.690(9) 46_656 6_556 ?
Si1 Si3 Si1 108.690(9) 46_656 6_556 ?
Ga1 Si3 Si1 0.000(15) 6_556 6_556 ?

_refine_diff_density_max         0.298
_refine_diff_density_min         -0.176
_refine_diff_density_rms         0.057

_shelx_res_file                  
;

    6211_450_24_0m_a.res created by SHELXL-2014/7

TITL 6211_450_24_0m_a.res in Pm-3n
REM Old TITL 6211_450_24_0m in Pm-3n
 
REM SHELXT solution in Pm-3n
REM R1 0.080,  Rweak 0.001,  Alpha 0.013,  Orientation as input
REM Formula found by SHELXT:  Ga3 Na4 Si20
 
CELL  0.71073  10.3210  10.3210  10.3210   90.000   90.000   90.000
ZERR    1.000   0.0003   0.0003   0.0003    0.000    0.000    0.000
LATT  1
SYMM -X, -Y, Z
SYMM -X, Y, -Z
SYMM X, -Y, -Z
SYMM Z, X, Y
SYMM Z, -X, -Y
SYMM -Z, -X, Y
SYMM -Z, X, -Y
SYMM Y, Z, X
SYMM -Y, Z, -X
SYMM Y, -Z, -X
SYMM -Y, -Z, X
SYMM 1/2+Y, 1/2+X, 1/2-Z
SYMM 1/2-Y, 1/2-X, 1/2-Z
SYMM 1/2+Y, 1/2-X, 1/2+Z
SYMM 1/2-Y, 1/2+X, 1/2+Z
SYMM 1/2+X, 1/2+Z, 1/2-Y
SYMM 1/2-X, 1/2+Z, 1/2+Y
SYMM 1/2-X, 1/2-Z, 1/2-Y
SYMM 1/2+X, 1/2-Z, 1/2+Y
SYMM 1/2+Z, 1/2+Y, 1/2-X
SYMM 1/2+Z, 1/2-Y, 1/2+X
SYMM 1/2-Z, 1/2+Y, 1/2+X
SYMM 1/2-Z, 1/2-Y, 1/2-X
SFAC NA SI GA
UNIT 8 40.48 5.52
TEMP 29
L.S. 30
acta
size 0.124 0.126 0.163
shel 30.0 0.77
EXYZ Si1 Ga1
EADP Si1 Ga1
EXYZ Ga3 Si3
EADP GA3 Si3
rem SUMP  6.27 0.001  6.0 2 24.0 3
WGHT    0.014000    0.200400
EXTI    0.003264
FVAR       0.44646   0.70797   0.05276
NA1   1    0.250000    0.500000    0.000000    10.12500    0.04622    0.07652 =
         0.07652    0.00000    0.00000    0.00000
NA2   1    0.000000    0.000000    0.000000    10.04167    0.02380    0.02380 =
         0.02380    0.00000    0.00000    0.00000
SI1   2    0.000000    0.305517    0.116446   -30.50000    0.00857    0.00907 =
         0.00819   -0.00014    0.00000    0.00000
GA1   3    0.000000    0.305517    0.116446    30.50000    0.00857    0.00907 =
         0.00819   -0.00014    0.00000    0.00000
SI2   2    0.184047    0.184047    0.184047    10.33333    0.00809    0.00809 =
         0.00809   -0.00031   -0.00031   -0.00031
SI3   2    0.250000    0.000000    0.500000   -20.12500    0.00957    0.00799 =
         0.00799    0.00000    0.00000    0.00000
GA3   3    0.250000    0.000000    0.500000    20.12500    0.00957    0.00799 =
         0.00799    0.00000    0.00000    0.00000
 
HKLF 4
 
REM  6211_450_24_0m_a.res in Pm-3n
REM R1 =  0.0120 for    241 Fo > 4sig(Fo)  and  0.0127 for all    250 data
REM     18 parameters refined using      0 restraints
 
END
 
WGHT      0.0141      0.1813
REM Highest difference peak  0.298,  deepest hole -0.176,  1-sigma level  0.057
Q1    1   0.2500  0.2500  0.2500  10.16667  0.05    0.30
Q2    1   0.0000  0.2633  0.0000  10.25000  0.05    0.26
Q3    1   0.0000  0.4126  0.1584  10.50000  0.05    0.22
Q4    1   0.1419  0.1068  0.2471  11.00000  0.05    0.22
Q5    1   0.0000  0.3797  0.0000  10.25000  0.05    0.22
Q6    1   0.2332  0.0000  0.3854  10.50000  0.05    0.21
Q7    1   0.0000  0.3291  0.0000  10.25000  0.05    0.20
Q8    1   0.0706  0.2134  0.1239  11.00000  0.05    0.19
Q9    1   0.2582  0.1691  0.1039  11.00000  0.05    0.17
Q10   1   0.3462  0.0567  0.5000  10.50000  0.05    0.17
Q11   1   0.1345  0.0823  0.5000  10.50000  0.05    0.10
Q12   1   0.1574  0.5000  0.0000  10.25000  0.05    0.08
Q13   1   0.2464  0.5000  0.1617  10.50000  0.05    0.08
Q14   1   0.2587  0.3716  0.0000  10.50000  0.05    0.07
Q15   1   0.2500  0.3690  0.1310  10.50000  0.05    0.07
Q16   1   0.0532  0.2522  0.2396  11.00000  0.05    0.07
Q17   1   0.2290  0.5000  0.0709  10.50000  0.05    0.07
Q18   1   0.3065  0.0666  0.2036  11.00000  0.05    0.07
Q19   1   0.2068  0.0000  0.5000  10.25000  0.05    0.06
Q20   1   0.0000  0.1176  0.0849  10.50000  0.05    0.06
;
_shelx_res_checksum              49776

_shelx_hkl_file                  
;
  -1  -1   0    1.20    0.40
  -1   0  -1    1.70    0.60
   0  -1  -1    0.70    0.40
   0  -1   1    1.30    0.30
   0   1   1    0.70    0.40
   1   0   1    1.70    0.60
   1   1   0    1.80    0.40
  -1  -1  -1   -0.20    0.30
   1   1  -1    1.00    0.40
   1  -1   1    0.70    0.40
   1   1   1    0.20    0.40
   0   0  -2   31.90    2.50
   0   0   2   32.40    2.50
   1   0  -2 1845.42   48.50
   1   0   2 1893.71   48.80
   2   1   0 1842.42   48.10
  -1   0  -2 1931.31   48.70
  -2  -1   0 1954.90   48.20
   2   0   1 1871.01   48.90
   0   1   2 1962.50   49.10
   0  -1   2 1824.72   47.90
   0   1  -2 1965.90   47.80
  -2   0  -1 1864.61   48.80
  -1  -2   0 1877.71   46.60
   0  -1  -2 1949.90   49.10
  -2  -1  -1  123.39    5.70
   1  -1   2  109.19    5.30
  -1  -2  -1  130.59    5.30
   1   1  -2  134.99    6.10
  -1  -1  -2  131.09    6.00
  -1  -2   1  123.19    3.90
  -1   1  -2  120.59    5.30
  -1  -1   2  128.39    5.50
  -1  -2   1  126.79    3.90
   1   1   2  129.59    6.00
   1   2   1  133.49    5.10
   2   1   1  121.09    5.70
  -2  -2   0  234.68    8.30
  -2   0  -2  230.98    9.30
   0  -2  -2  243.78    9.20
   0  -2   2  228.88    7.50
   2   0   2  250.07    9.60
   2   2   0  253.17    8.10
  -2  -2  -1    1.10    0.70
  -2  -1  -2    0.60    0.50
   2  -1   2    4.50    1.30
  -1  -2  -2    0.20    0.70
   1  -2   2    0.90    0.50
   2   2  -1    1.30    0.60
   1   2  -2    0.60    0.40
  -2   1  -2    3.60    1.10
   1   2   2    1.70    0.90
  -1  -2   2    0.30    0.30
   2   1   2    0.20    0.50
   2   2   1    4.90    1.30
  -2  -2  -2 9810.32  304.27
   2  -2   2 9194.28  291.57
   2   2  -2 9561.24  285.87
  -2   2   2 9897.31  310.47
   2  -2  -2 9549.64  307.37
  -2  -2   2 9874.31  287.77
  -2   2  -2 9556.34  292.77
   2   2   2 9516.15  304.27
   0   0  -3    0.70    0.80
   0   0   3    0.50    0.80
   3   0   0    0.80    0.90
   1   0  -3  280.67   10.70
   3   1   0  282.07   10.50
  -1   0  -3  309.17   11.10
  -1   0   3  255.17   12.00
  -3  -1   0  262.57   10.30
  -2   0  -3  763.42   23.60
   0  -3  -2  733.33   22.40
   0  -3   2  738.13   19.20
   2   0  -3  779.42   23.50
   3   2   0  775.62   22.40
  -3  -2   0  772.62   22.60
   0   1   3  294.87   11.30
   3   0   1  289.47   11.10
  -1  -3   0  279.97    8.00
   0   1  -3  284.57   10.20
   0  -1  -3  283.67   11.10
   0  -1   3  275.77   10.50
  -3   0  -1  287.47   10.90
   1  -1   3    0.70    0.90
  -3  -1  -1    0.40    0.70
   3  -1   1    0.80    0.90
  -1  -1  -3    0.00    0.60
  -1  -3  -1    0.20    0.50
   1   1  -3    0.70    0.70
   3   1   1   -0.50    0.40
   1  -1  -3    1.40    0.80
  -1  -1   3   -0.20    0.70
  -1   1  -3   -0.30    0.50
   1   1   3    1.20    0.80
   2   1  -3 4197.88  103.89
   2  -1   3 4044.00  104.49
  -3  -2  -1 4263.87  104.39
  -2  -1  -3 4134.49  105.09
  -1  -3  -2 4223.08  103.79
   3   2  -1 4234.38  102.99
  -1  -3   2 4054.29  100.39
   3   2   1 4093.69  103.99
   2   1   3 4035.00  105.09
   1   3   2 4131.19  103.09
  -2   1  -3 4275.77  104.39
   0   2  -3  725.43   23.80
   0   2   3  762.02   23.30
   0  -2   3  731.73   21.50
   3   0   2  778.42   23.70
  -3   0  -2  740.63   23.20
   0  -2  -3  751.82   23.30
   2   3   0  765.62   19.40
  -2  -3   0  748.53   20.80
  -3  -1  -2 4252.67  104.59
  -1  -2  -3 4213.48  104.49
   1  -2   3 4171.38  102.79
   1   2  -3 3889.41  101.19
  -2  -3  -1 4090.99  102.29
   3   1   2 4080.69  104.49
   2   3   1 4144.69  101.59
  -2  -3   1 4152.88  100.79
  -3   1  -2 4184.18  103.79
   1   2   3 4085.79  104.19
  -1  -2   3 4137.19  102.39
  -1   2  -3 4061.49  101.69
   1  -2  -3 4203.38  104.49
  -3  -2  -2    0.20    0.60
   2  -3   2    0.30    0.50
   2   2  -3    0.40    0.60
  -2  -3  -2   -0.30    0.70
  -2  -2  -3    1.20    1.10
   3  -2   2    1.10    1.00
   3   2  -2    0.30    0.50
  -2   2  -3    0.50    0.70
   2   2   3    0.10    0.90
   2   3   2   -0.40    0.70
   3   2   2    0.40    0.70
  -3  -3   0 1217.28   33.60
  -3   0  -3 1235.68   35.70
   0  -3  -3 1202.88   35.00
   0  -3   3 1225.78   32.30
   3   0   3 1248.18   36.10
   3   3   0 1170.98   32.50
  -3  -3  -1    1.30    0.80
   3  -1   3    0.60    0.90
  -3  -1  -3    1.20    1.20
   3   3  -1    0.90    0.60
  -1  -3  -3   -0.40    0.70
   1  -3   3    2.70    0.90
   1  -3  -3    1.10    1.10
   1   3   3    0.10    0.90
  -1  -3   3    0.30    0.70
  -3  -3   1    1.40    0.80
   3   1   3    0.90    0.90
  -3  -3  -2   73.69    5.40
   3  -2   3   79.59    5.70
  -3  -2  -3   80.69    5.80
   3  -3   2   81.79    5.10
   2   3  -3   74.09    3.30
   3   3  -2   71.59    3.90
  -2  -3  -3   82.59    6.90
   2  -3   3   71.09    4.70
   3   3  -2   73.59    5.50
   3   2  -3   77.59    4.90
   2   3  -3   70.99    3.30
   2   3   3   63.59    5.20
   3   2   3   72.19    5.70
  -3   2  -3   78.79    5.30
   3   3   2   72.39    5.20
   3   3  -3    0.80    0.70
   3   3  -3   -0.20    0.60
   3  -3   3    0.90    1.00
   3   3   3    4.90    1.80
  -4   0   0 6676.03  244.98
   0   0  -4 6676.43  240.58
   0   0   4 6368.56  237.68
   0   4   0 6476.85  178.88
   4   0   0 6168.88  239.88
   1   0  -4 2008.20   54.99
   1   0   4 2171.98   55.99
   4   1   0 2007.80   54.79
  -1   0  -4 2050.59   55.19
  -1   0   4 1987.30   55.39
   0  -4  -2  470.75   15.70
   2   0  -4  465.55   16.90
   4   2   0  477.15   16.50
  -2   0  -4  454.05   16.90
  -4  -2   0  469.25   16.50
   2   0   4  440.66   17.10
  -4  -3   0  288.87   12.00
  -3   0  -4  277.07   12.90
   0  -4   3  304.77    9.50
   4   3   0  279.57   11.30
   3   0   4  294.47   13.40
   3   0  -4  296.67   12.90
   0  -1   4 2090.49   55.09
   0   1  -4 2070.49   54.49
   0  -1  -4 1998.80   55.49
  -1  -4   0 2052.69   50.19
   4   0   1 2031.60   55.39
   1   1  -4  111.29    6.40
  -4  -1  -1  119.99    7.20
   1  -1   4  115.09    6.90
  -1  -4  -1  112.39    5.30
  -1  -1  -4  122.29    7.20
   4  -1   1  117.39    7.00
   4   1  -1  114.59    6.70
  -1   1  -4  113.59    6.50
   4   1   1  110.49    6.90
  -1  -1   4  116.09    6.90
   1   1   4  115.69    7.20
   1  -1  -4  122.39    7.20
  -1  -4  -2 1753.42   46.70
  -4  -2  -1 1449.55   53.69
   4   2  -1 1785.42   47.30
   2  -1   4 1845.32   49.00
   2   1  -4 1754.72   47.60
  -2  -1  -4 1731.53   48.90
   2  -1  -4 1684.03   48.60
   4   2   1 1755.82   48.10
   2   1   4 1734.93   49.20
  -2   1  -4 1876.51   48.40
   4   3  -1   52.59    4.10
   3  -1   4   59.99    5.50
  -3  -1  -4   59.29    5.30
   3   1  -4   53.89    4.70
  -1  -4  -3   61.49    6.00
  -4  -3  -1   54.99    4.80
   1  -4   3   57.69    3.60
   3   1   4   57.09    5.40
   1  -4  -3   61.09    5.10
   4   3   1   70.39    5.10
  -1  -4   3   56.99    3.30
  -3   1  -4   50.49    4.90
   0   2   4  453.85   17.10
   0  -2  -4  481.05   17.50
   0  -2   4  460.65   16.20
  -2  -4   0  447.36   13.70
  -4   0  -2  459.65   17.30
   4   0   2  448.46   17.10
   0   2  -4  458.95   15.00
   4  -1   2 1787.82   48.50
  -1  -2  -4 1672.03   48.30
   1  -2   4 1810.62   47.40
  -4  -1  -2 1663.43   48.10
  -2  -4  -1 1712.33   45.40
   1   2  -4 1638.04   45.50
   1  -2  -4 1732.63   48.50
   1   2   4 1706.43   48.50
  -1   2  -4 1749.12   46.10
   4   1   2 1719.43   48.50
  -2  -4   1 1727.03   43.40
  -1  -2   4 1771.92   47.00
  -2  -4  -2   29.20    3.20
   2  -2   4   33.00    3.60
  -4  -2  -2   29.70    3.60
   2   2  -4   37.90    3.40
   4  -2   2   32.50    3.70
   4   2  -2   30.80    3.20
   4   2   2   35.60    4.00
   2   2   4   33.20    4.10
   2   4   2   23.10    4.40
  -2   2  -4   28.20    3.10
  -3  -2  -4 1624.54   47.40
   3   2  -4 1630.24   44.80
  -4  -3  -2 1661.03   47.10
   4  -3   2 1639.94   45.80
  -2  -4  -3 1630.44   46.10
   2  -4   3 1624.54   43.50
   3  -2   4 1675.23   46.90
   4   3  -2 1618.64   43.80
  -3   2  -4 1651.13   45.60
   3   2   4 1669.53   47.70
   4   3   2 1607.74   46.10
   2   4   3 1406.46   44.40
  -2  -4   3 1732.93   43.20
  -3  -4   0  299.47   11.00
   4   0   3  297.07   13.30
   3   4   0  279.97    8.90
   0   3  -4  288.47   10.10
  -4   0  -3  295.67   13.20
   0  -3   4  266.67   10.90
   0  -3  -4  287.77   14.50
   4  -1   3   66.09    5.70
  -3  -4  -1   60.19    4.50
   1  -3   4   61.89    6.70
  -4  -1  -3   66.19    5.60
   1   3  -4   54.09    3.60
  -4   1  -3   59.49    5.10
   1  -3  -4   58.59    6.30
  -1  -3   4   54.89    4.30
  -1   3  -4   56.99    3.60
  -3  -4   1   58.49    3.90
   3   4   1   57.09    3.80
   4   1   3   59.19    5.50
   1   3   4   59.59    5.30
  -2  -3  -4 1652.33   48.20
   4  -2   3 1753.32   48.40
  -3  -4  -2 1685.13   46.70
  -4  -2  -3 1626.64   48.30
   2  -3   4 1664.83   46.50
   2   3  -4 1645.64   43.60
   2   3   4 1676.63   48.20
   3   4   2 1639.54   45.60
   2  -3  -4 1667.83   48.50
  -2  -3   4 1717.33   46.20
  -2   3  -4 1676.33   44.60
   4   2   3 1731.03   48.80
  -4  -3  -3 3775.62   99.89
   4  -3   3 3957.90   99.09
  -3  -4  -3 3832.02   99.09
  -3  -3  -4 3758.02   99.99
   4   3  -3 3332.07   95.39
   4   3  -3 3677.83   95.99
   3  -3   4 3811.12   98.69
   3   3  -4 4069.59   95.89
   3  -4   3 3971.80   97.29
   3   3   4 3848.42  100.09
   3   4   3 3881.41   98.39
   4   3   3 3817.72   99.59
  -4   0  -4 1209.18   37.30
   0  -4  -4 1160.68   36.60
   0  -4   4 1179.38   33.20
   4   0   4 1266.97   38.10
  -4  -4  -1    2.00    1.20
  -4  -1  -4    0.30    1.50
   4  -1   4    1.50    1.30
   1  -4   4    1.30    1.00
  -1  -4  -4   -0.90    0.80
   4   4  -1    0.50    0.70
   1  -4  -4    0.60    1.20
  -4   1  -4    2.40    1.50
   1   4   4    0.10    0.90
  -4  -4   1    2.00    1.10
   4   1   4    2.50    1.50
  -1  -4   4   -1.30    0.60
   4   4   1    0.60    1.00
  -4  -4  -2 1791.02   49.70
  -4  -2  -4 1708.33   50.99
   4  -4   2 1748.93   48.40
   4   4  -2 1646.64   44.60
   4   2  -4 1713.53   48.40
  -2  -4  -4 1709.03   50.19
   4  -2   4 1799.62   50.89
   2  -4   4 1733.83   47.70
  -2  -4   4 1776.82   47.50
   2   4   4 1776.72   49.80
   4   2   4 1765.52   51.29
  -4   2  -4 1755.42   49.30
   4   4   2 1704.53   48.40
  -4  -4  -3    4.50    2.10
   4   3  -4   -1.80    0.90
  -3  -4  -4   -2.20    0.90
   3   4  -4    0.90    0.60
   4  -3   4   -0.50    1.00
   3  -4   4    0.00    1.00
   4  -4   3   -0.60    0.70
   3   4  -4    0.30    0.50
   4   4  -3    0.00    0.70
   3   4   4   -0.30    1.00
   4   3   4   -0.70    0.80
   4   4   3    0.00    1.10
   4   4  -4 1793.22   47.50
   4  -4   4 1882.21   52.69
   4   4   4 1806.12   53.19
   0   0  -5    0.10    1.10
   0   0   5    0.30    1.20
   5   0   0    1.10    1.00
   1   0   5  608.94   21.90
   5   1   0  609.54   21.30
   1   0  -5  571.54   20.90
  -1   0  -5  583.14   21.20
  -1   0   5  639.74   22.10
   2   0   5    3.50    1.70
   5   2   0    3.70    1.60
   0  -5  -2    3.90    1.50
   2   0  -5    3.20    1.80
  -2   0  -5    5.60    2.00
  -3   0  -5 7298.77  183.98
   0  -5   3 7279.97  176.18
   3   0  -5 7502.65  183.68
   0  -5  -3 7505.35  182.18
   5   3   0 6982.00  181.48
  -5  -3   0 7217.08  182.18
   3   0   5 7474.65  184.88
  -5  -4   0 1180.48   36.00
  -4   0  -5 1283.17   41.70
   5   4   0 1092.59   34.20
   4   0   5 1210.18   38.90
   4   0  -5 1133.89   37.20
   0  -5   4 1265.17   32.90
   0  -5  -4 1192.28   37.20
   0  -1  -5  577.14   24.30
   0  -1   5  644.24   21.90
   0   1  -5  635.44   21.20
   0   1   5  607.34   22.20
   5   0   1  620.94   22.00
  -1  -1  -5   -0.10    1.00
  -5  -1  -1   -0.80    0.90
   5  -1   1    1.90    1.20
  -1  -5  -1   -0.40    0.50
   1  -1   5    0.70    1.10
   1   1  -5    0.70    1.10
   5   1  -1   -0.40    0.60
  -1   1   5    0.40    1.10
   1  -1  -5   -0.80    0.70
  -1   1  -5    0.90    0.70
   1   1   5    1.00    1.40
   5   1   1   -0.40    0.70
  -1  -1   5    3.60    1.60
  -5  -2  -1   19.30    3.40
  -2  -1  -5   15.30    3.20
   5   2  -1   21.00    3.50
   5  -2   1   20.70    3.60
   2  -1   5   19.70    3.60
  -1  -5  -2   17.10    2.90
   2  -1  -5   17.80    3.40
   2   1   5   30.70    4.20
  -2   1  -5   18.10    3.20
   5   2   1   17.00    3.30
  -5  -3  -1 1800.42   50.29
   5   3  -1 1680.93   48.40
  -3  -1  -5 1720.73   51.19
   1  -5   3 1773.32   45.00
  -1  -5  -3 1744.63   49.30
   3   1  -5 1772.82   49.90
   3  -1   5 1820.82   51.69
  -3   1  -5 1679.23   50.09
   5   3   1 1747.53   49.80
  -1  -5   3 1738.73   44.00
   3   1   5 1804.22   51.99
   3  -1  -5 1791.42   51.29
  -5  -4  -1    5.80    2.20
   5   4  -1    7.10    1.80
   4  -1   5   10.50    3.00
   1  -5   4   12.40    2.20
   4   1  -5    6.70    2.30
  -1  -5  -4    6.10    2.10
   1  -5  -4   10.40    2.90
   4   1   5   11.90    3.40
   5   4   1    6.50    1.90
  -1  -5   4   10.60    2.00
  -4   1  -5    9.30    3.00
   0  -2   5    3.00    1.50
   0   2  -5    6.70    1.80
   5   0   2    5.10    2.00
   0  -2  -5    2.10    1.50
  -2  -5   0    4.30    1.00
   0   2   5    5.20    2.10
  -5   0  -2    4.30    1.90
  -2  -5  -1   18.90    2.40
   1   2  -5   28.90    3.20
  -1  -2  -5   15.00    3.20
   5  -1   2   13.20    3.00
  -5  -1  -2   15.60    3.20
   1  -2   5   12.40    2.70
  -2  -5   1   19.90    1.60
  -1   2  -5   21.10    2.90
  -1  -2   5   15.20    3.20
   5   1   2   19.90    3.60
   1   2   5   25.10    4.20
   1  -2  -5   15.60    3.30
  -2  -5  -2    1.10    1.10
   2  -2   5    5.40    2.20
   2   2  -5   -1.40    0.70
  -2  -2  -5    1.20    1.40
   5   2  -2    1.10    1.10
   5  -2   2   -0.70    0.80
  -5  -2  -2    0.10    0.80
  -2  -5   2    0.60    0.50
   5   2   2    0.90    1.20
   2  -2  -5    1.10    1.40
   2   2   5    2.10    1.60
  -2   2  -5    0.30    0.90
  -2  -2   5   -0.30    0.90
   5  -3   2 4559.14  117.29
   5   3  -2 4297.17  114.79
  -2  -5  -3 4426.76  116.29
  -5  -3  -2 4629.94  117.99
   3   2  -5 4606.04  115.79
   2  -5   3 4549.44  112.89
   3  -2   5 4687.63  118.29
  -3   2  -5 4634.34  116.59
   3   2   5 4513.95  118.99
  -2  -5   3 4757.22  112.09
   5   3   2 4360.46  116.99
   2  -5   4   29.20    3.30
   4  -2   5   17.00    3.70
  -2  -5  -4   29.90    3.70
   5  -4   2   30.00    4.00
   5   4  -2   24.60    2.90
   4   2  -5   27.10    3.70
   2   5   4   31.20    4.10
   5   4   2   28.40    3.90
   4   2   5   35.20    4.90
  -2  -5   4   24.90    2.90
  -4   2  -5   29.20    3.90
   0   3  -5 6945.90  175.18
  -3  -5   0 7383.56  175.58
  -5   0  -3 7063.09  180.08
   0  -3  -5 7283.47  180.78
   5  -1   3 1812.52   52.99
  -5  -1  -3 1801.12   52.79
   1   3  -5 1822.82   48.30
  -1  -3  -5 1759.02   52.79
  -3  -5  -1 1756.92   49.10
   1  -3   5 2018.40   51.59
  -1  -3   5 1880.11   50.79
  -5   1  -3 1788.92   52.19
   1   3   5 1875.41   53.19
  -1   3  -5 1743.03   48.40
   1  -3  -5 1754.62   52.79
  -3  -5   1 1852.41   47.90
   5   1   3 1887.61   53.59
  -3  -5  -2 4392.76  115.39
   2  -3   5 4564.64  116.59
   2   3  -5 4590.14  113.49
   5  -2   3 4492.45  117.99
   3   5   2 4255.47  112.79
  -2  -3   5 4714.63  116.49
  -2   3  -5 4662.73  114.49
   5   2   3 4480.25  118.39
   2   3   5 4757.52  118.99
   3  -3   5    0.60    1.30
   5  -3   3    1.30    1.30
   3   3  -5    3.50    1.30
   3  -5   3    1.50    1.00
  -3  -5  -3   -0.60    1.10
   5   3  -3    0.00    0.90
   3   3   5    1.40    1.80
   3   5   3    1.60    1.20
   5   3   3    0.00    1.20
   4   3  -5  162.28    8.60
   5   4  -3  154.88    7.80
   5   4  -3  163.18    7.80
   4  -3   5  167.88   10.50
   5  -4   3  170.68   10.10
   3  -5   4  163.28    8.90
   4   3   5  187.08   11.50
   3   5   4  159.78    9.50
   5   4   3  143.99    9.60
   5   0   4 1228.08   39.20
  -4  -5   0 1243.58   35.30
   4   5   0 1205.48   31.10
   0  -4   5 1152.18   35.00
   1  -4   5    8.40    2.40
   5  -1   4   11.40    3.00
  -1  -4   5    6.30    2.10
  -4  -5   1    8.60    2.50
   5   1   4   19.80    4.10
  -5   1  -4   12.00    3.10
   1   4   5    8.20    2.60
   5  -2   4   19.20    3.90
   2  -4   5   30.10    3.90
  -4  -5  -2   29.20    3.90
   2   4  -5   28.00    2.00
  -2  -4   5   25.90    3.60
   2   4   5   23.20    4.40
   5   2   4   27.20    4.90
   4   5   2   29.30    3.50
   3  -4   5  156.38    9.50
   3   4  -5  154.08    7.60
   3   4  -5  164.18    6.70
   5   3  -4  170.88    9.00
   5   3  -4  164.48    8.90
   4  -5   3  170.08    9.30
   5  -3   4  156.58   10.20
   4   5   3  151.98    9.00
   3   4   5  169.28   10.60
   5   3   4  169.58   10.90
   4  -4   5    1.10    1.50
   5   4  -4    0.20    0.90
   4   4  -5   -0.80    0.70
   5   4  -4    0.40    1.10
   4  -5   4    0.80    1.40
   5  -4   4    1.40    1.70
   4   4  -5    2.40    1.10
   4   4   5   -1.30    1.20
   4   5   4    1.60    1.40
   5   4   4   -0.30    1.40
  -5  -5   0    5.00    2.20
   0  -5   5    0.70    0.80
   5   0   5    3.90    2.10
   5   5   0    2.80    1.30
  -5  -5  -1    1.10    1.50
   5   1  -5   -1.40    1.10
   5   5  -1    1.20    0.80
   5  -1   5   -1.50    1.30
   1  -5   5   -1.30    0.70
  -5  -5   1    0.80    1.10
   5   1   5    1.00    1.60
   5   5   1    0.40    0.80
   5   5  -2 1059.39   27.60
   5   2  -5 1048.00   33.60
   5   5  -2 1042.00   27.50
   5  -2   5 1044.50   35.70
   2  -5   5 1124.79   32.70
   2   5   5 1065.69   34.40
  -5   2  -5 1028.90   34.60
  -2  -5   5 1031.70   31.60
   5   2   5 1048.20   36.30
   5   5   2  979.70   31.90
   5  -5   3    4.00    1.30
   5  -3   5    4.10    2.30
   3  -5   5    0.80    0.90
   5   5  -3    0.00    0.60
   3   5   5    0.50    1.30
   5   3   5    0.30    1.60
   5   5   3    1.10    1.30
   5   5  -4  788.82   21.30
   5   4  -5  775.92   24.90
   5  -4   5  808.72   29.60
   5   4  -5  801.52   25.20
   4  -5   5  853.31   28.80
   5  -5   4  801.32   28.50
   4   5   5  810.22   29.30
   5   4   5  831.02   30.50
   5   5   4  795.02   28.60
   5   5  -5    1.90    0.80
   5  -5   5    2.20    1.30
   5   5  -5    0.90    0.70
   5   5   5    0.60    2.00
   0   0  -6 9999.00  247.58
  -1   0  -6 2126.29   59.99
  -1   0   6 2161.18   60.89
   1   0  -6 2159.18   59.99
   1   0   6 2045.30   60.49
   6  -1   0 2074.89   59.89
   6   1   0 2150.98   59.99
   2   0  -6 2013.70   57.79
   2   0   6 1932.31   58.49
  -2   0  -6 2015.00   58.09
   0  -6  -2 2076.99   54.79
   6   2   0 2086.39   57.89
   6   3   0  163.88    9.70
   3   0   6  147.49   10.30
   0  -6  -3  154.28    9.10
   0  -6   3  160.18    5.20
   3   0  -6  154.78    9.90
   0  -6   4    1.40    0.90
   6   4   0    1.90    1.70
   4   0   6    1.30    1.60
   6   5   0 1760.02   49.80
   5   0   6 1846.02   56.49
   0   1   6 2144.29   61.79
   6   0   1 2126.79   60.99
   6   0  -1 2145.19   60.49
   0  -1  -6 2138.39   61.19
   0  -1   6 2187.38   61.09
  -1  -6   0 2173.58   53.79
   1  -1   6 1428.46   43.90
  -1  -1  -6 1423.86   44.00
  -1  -6  -1 1428.06   38.80
  -1   1   6 1413.56   44.60
   6  -1   1 1384.26   43.50
   6   1  -1 1453.05   43.40
  -1  -1   6 1481.05   44.10
   1   1   6 1523.65   45.20
   6   1   1 1417.46   43.90
  -1   1  -6 1487.95   43.10
   6  -2   1  217.98   11.90
   6   2  -1  247.48   12.10
  -1  -6  -2  218.58   10.30
   2  -1   6  226.58   12.50
   2   1  -6  224.68   11.60
   6   2   1  213.28   11.90
  -2   1  -6  216.08   11.60
   2   1   6  235.08   13.00
  -1  -6  -3  303.67   13.70
   3  -1   6  296.77   15.30
   6   3  -1  297.37   13.80
   6  -3   1  300.87   14.60
   1  -6   3  300.77    9.90
   3   1  -6  329.67   14.80
  -3   1  -6  306.97   14.70
   6   3   1  322.77   14.70
  -1  -6   3  303.87    8.80
   3   1   6  307.97   15.80
   4   1  -6   71.99    6.60
   4  -1   6   66.69    7.00
   6   4  -1   64.89    5.60
   1  -6   4   75.19    4.60
   6   4   1   73.89    6.30
  -1  -6   4   70.49    4.20
   4   1   6   70.99    7.20
   1  -6   5 1003.00   29.80
   6   5  -1  965.70   29.30
   5  -1   6  996.80   35.70
   6   5   1  968.90   31.00
   5   1   6 1016.20   40.60
   6   0   2 2063.39   59.89
  -2  -6   0 2015.40   52.99
   0  -2   6 2036.80   58.59
   0   2  -6 2207.88   60.59
   0   2   6 2071.59   60.19
   1  -2   6  240.68   12.30
   1   2  -6  221.18   15.10
   6  -1   2  240.78   12.80
  -2  -6  -1  225.18    9.50
   6   1  -2  226.98   11.80
  -1  -2   6  219.38   11.80
  -2  -6   1  222.88    7.40
   6   1   2  228.18   12.60
   1   2   6  214.18   12.50
  -1   2  -6  218.68   10.90
   6  -2   2  553.84   21.80
   2  -2   6  510.85   21.10
   2   2  -6  580.64   20.30
  -2  -6  -2  560.94   19.30
   6   2  -2  543.75   20.70
  -2  -6   2  534.05   15.00
  -2  -2   6  552.74   21.60
   2   2   6  530.25   22.30
   6   2   2  568.24   22.10
  -2   2  -6  560.54   20.70
   6   3  -2    3.40    1.70
   3  -2   6    2.30    1.50
   3   2  -6    0.70    1.10
   6  -3   2    5.70    2.20
   2  -6   3    1.70    1.10
  -2  -6  -3    4.60    2.20
   6   3   2    2.70    1.90
   3   2   6    0.40    1.40
  -3   2  -6    1.00    1.40
   4  -2   6    5.90    2.90
   6  -4   2    5.00    2.40
   6   4  -2    3.80    1.70
   4   2  -6    4.60    2.00
   2  -6   4    6.70    1.80
   6   4   2    3.60    2.10
  -2  -6   4    5.10    1.50
   4   2   6    7.30    3.10
  -4   2  -6    1.90    1.80
   6   5  -2  280.37   10.90
   5  -2   6  282.77   15.60
   5   2  -6  269.77   13.40
   6  -5   2  264.17   14.00
   2  -6   5  233.98   11.50
   5   2   6  286.07   19.00
  -2  -6   5  278.87   11.80
   6   5   2  247.78   12.80
   0  -3   6  158.18    9.50
   6   0   3  146.19   10.20
   0   3   6  160.58   10.70
   0   3  -6  166.38    8.30
  -3  -6   0  159.88    7.60
   1  -3   6  295.87   14.10
   1   3  -6  299.77   12.20
   6  -1   3  308.87   15.50
   6   1   3  318.97   15.80
  -3  -6   1  301.07   10.90
   1   3   6  322.17   15.80
  -1   3  -6  305.37   12.60
  -1  -3   6  300.27   14.00
   6  -2   3    2.20    1.80
   6   2  -3    5.00    2.10
   2   3  -6    3.40    1.30
  -3  -6  -2    2.00    1.40
   2  -3   6    2.90    1.80
  -2   3  -6    0.70    1.20
   2   3   6    6.70    2.60
  -2  -3   6    1.00    1.50
   6   2   3    4.40    2.00
  -3  -6   2    3.00    1.10
   6  -3   3  723.53   27.50
   3   3  -6  761.72   24.80
   3  -6   3  802.02   24.10
   3  -3   6  739.73   27.40
   6   3  -3  729.93   25.60
  -3  -6  -3  763.72   26.50
   6   3   3  797.62   28.50
   3   3   6  778.12   29.00
  -3   3  -6  756.02   25.50
   3  -6   4  642.34   21.70
   6   4  -3  596.44   21.40
   4  -3   6  626.44   24.90
   4   3  -6  655.73   22.30
   6  -4   3  611.64   24.20
   4   3   6  644.94   26.10
   3   6   4  609.94   22.10
  -4   3  -6  655.73   23.20
   6   4   3  622.74   24.40
   5   3  -6  557.14   21.30
   5  -3   6  558.54   24.20
   3  -6   5  575.14   21.30
   6   5  -3  558.14   17.90
   6   5  -3  585.44   18.30
   6  -5   3  588.04   23.30
   5   3   6  577.14   25.10
   3   6   5  561.04   22.10
  -5   3  -6  576.94   29.20
   6   5   3  564.44   22.50
   0   4  -6    1.40    0.80
   0  -4   6    0.40    1.30
  -4  -6   0    0.80    1.20
   6   0   4    1.80    1.50
  -4  -6  -1   79.19    6.00
   1  -4   6   70.39    6.20
   1   4  -6   74.49    4.20
   6  -1   4   63.69    6.90
   6   1   4   69.59    7.20
  -1   4  -6   73.69    4.60
   1   4   6   78.19    7.40
  -4  -6   1   64.39    5.10
  -1  -4   6   66.39    5.90
   6  -2   4    2.80    1.90
   2  -4   6    5.90    2.00
   2   4  -6    5.00    1.50
  -4  -6  -2    5.70    2.20
  -2  -4   6    5.00    2.20
  -2   4  -6    7.20    1.70
   6   2   4    6.30    2.50
   2   4   6    7.40    2.80
   4   6   2    5.60    1.50
   3   4  -6  653.13   19.70
   4  -6   3  620.04   21.80
   6  -3   4  642.04   25.30
   3  -4   6  605.24   23.70
   6   3  -4  615.34   22.30
   6   3   4  628.34   25.40
   3   4   6  622.34   25.20
   4   6   3  590.34   20.80
   6  -4   4   -0.90    1.40
   4  -4   6   -0.20    1.60
   6   4  -4    0.90    1.30
   4  -6   4   -0.40    1.20
   6   4  -4   -1.90    1.10
   4   4  -6   -0.10    1.00
   4   6   4    0.70    1.40
   4   4   6    0.40    1.80
   6   4   4    1.60    1.50
   6   5  -4  100.79    5.70
   6  -5   4  111.39    8.90
   5  -4   6  112.39    9.40
   5   4  -6  103.89    6.60
   6   5  -4   97.89    5.70
   4  -6   5  105.39    8.00
   5   4  -6   97.79    6.60
   4   6   5  109.19    8.40
   5   4   6   90.49    9.10
   6   5   4  107.69    8.90
   0  -5   6 1944.11   52.49
  -5  -6   0 1780.22   51.99
   6   0   5 1798.62   56.69
   6  -1   5 1021.50   36.20
   1  -5   6 1014.70   32.10
   5   6   1 1052.99   32.40
   6   1   5  999.60   40.70
  -5  -6   1  947.11   31.10
  -1  -5   6 1017.40   31.90
   6  -2   5  273.47   15.60
   2  -5   6  300.27   13.90
  -2  -5   6  282.07   13.30
   5   6   2  264.77   11.50
   2   5   6  277.47   15.00
   6   2   5  305.07   25.00
   6  -3   5  568.74   24.20
   6   3  -5  567.04   21.50
   5  -6   3  558.84   21.60
   3  -5   6  588.34   22.40
   3   5   6  566.74   23.60
   5   6   3  534.45   20.20
   6   3   5  533.95   24.80
   4  -5   6  107.19    8.80
   6   4  -5   98.99    6.90
   5  -6   4  105.99    8.10
   6  -4   5   94.89    8.70
   6   4   5  100.19    9.40
   4   5   6  103.99    9.00
   5   6   4   95.69    7.70
   6   5  -5 3265.77   86.39
   6  -5   5 3364.56   94.89
   5  -5   6 3428.86   94.89
   5  -6   5 3553.94   93.99
   5   5   6 3462.85   96.29
   5   6   5 3350.16   93.39
   6   5   5 3527.15   95.79
   0  -6   6  328.37   14.30
   6   0   6  342.27   18.60
   6   6   0  357.66   12.30
   6  -1   6    0.00    1.80
   6   6  -1   -0.30    0.50
   1  -6   6   -1.10    1.20
   6   1   6   -0.70    1.90
  -1  -6   6   -0.60    1.30
   6   6   1   -1.00    1.00
   6  -2   6 2772.32   80.99
   2  -6   6 2795.62   75.39
  -2  -6   6 2887.11   74.89
   6   2   6 2752.82   81.19
   6   6   2 2638.84   73.59
   6  -3   6   -1.00    2.00
   3  -6   6   -0.50    1.20
   6  -6   3    4.60    2.20
   3   6   6    2.30    1.80
   6   3   6    1.40    2.20
   6   6   3   -0.10    1.40
   6   4  -6  727.93   25.20
   6   4  -6  742.43   25.00
   6  -4   6  780.52   30.60
   6  -6   4  740.73   28.30
   4  -6   6  691.13   27.30
   4   6   6  760.42   29.00
   6   4   6  747.93   30.80
   6   6   4  785.32   28.00
   6  -5   6   -0.90    1.90
   5  -6   6    0.90    1.60
   6   5  -6    0.70    1.20
   6  -6   5   -0.90    1.90
   6   5  -6    0.90    1.00
   5   6   6   -3.40    1.40
   6   5   6    3.90    1.80
   6  -6   6  440.16   21.60
   6   6   6  442.96   21.60
   0   0   7    0.40    1.50
   7   0   0    0.10    1.00
   7  -1   0   66.39    6.60
   7   1   0   69.99    6.70
   1   0   7   63.19    6.90
  -1   0   7   61.99    6.80
   2   0   7  144.09   10.50
   0  -7  -2  138.99    8.00
   7   2   0  148.89   10.10
   7  -2   0  147.09   10.10
   0  -7  -3  301.17   13.90
   7   3   0  292.37   14.90
   3   0   7  324.97   17.00
   0  -7   4    7.40    1.50
   7   4   0    8.10    2.60
   0  -7   5 1636.94   44.00
   7   5   0 1582.74   46.90
   5   0   7 1614.54   52.89
   6   0   7  421.46   22.10
   7   6   0  440.56   16.00
   0  -7   6  405.26   16.30
  -1  -7   0   57.99    3.50
   0   1  -7   60.09    6.20
   0   1   7   61.09    6.80
   7   0  -1   72.79    6.90
   0  -1   7   57.99    6.40
   7   0   1   65.89    6.70
  -1   1   7   -0.30    1.50
   7   1  -1    0.90    1.30
   1  -1   7   -0.50    1.40
   7  -1   1    0.60    1.20
   1   1  -7   -1.50    1.40
  -1  -1   7   -0.20    1.30
   7   1   1   -0.20    1.60
   1   1   7    0.20    1.10
  -1   1  -7    6.70    2.50
   7  -2   1  262.27   14.40
   2  -1   7  287.37   15.40
  -1  -7  -2  260.97   11.90
   2   1  -7  275.27   14.00
   7   2  -1  292.77   14.50
   7   2   1  295.57   15.10
   2   1   7  288.27   15.70
   3  -1   7  122.59   10.00
   7   3  -1  163.18   10.00
   7  -3   1  137.89   10.00
  -1  -7  -3  140.29    8.90
   3   1   7  130.19   10.40
   7   3   1  148.39   10.10
   1  -7  -3  129.69    8.80
   4  -1   7   48.20    6.70
   7   4  -1   48.40    5.40
   7  -4   1   56.29    6.40
   1  -7   4   58.99    4.00
  -1  -7   4   53.89    3.50
   7   4   1   54.59    5.80
   4   1   7   52.59    7.00
   7   5  -1  471.75   18.20
   5  -1   7  487.25   23.10
   1  -7   5  496.35   17.10
   7   5   1  449.66   19.10
   5   1   7  476.45   23.00
  -1  -7   5  503.15   16.70
   7   6  -1  472.35   15.80
   6  -1   7  451.55   22.90
   1  -7   6  449.46   17.70
   7   6   1  447.76   17.60
   6   1   7  459.35   23.20
  -1  -7   6  463.95   17.50
   0   2   7  147.09   10.70
   0  -2   7  140.49    9.90
  -2  -7   0  152.68    6.60
   0   2  -7  150.08    9.00
   7   0   2  136.59   10.10
   1   2  -7  299.07   13.60
   7   1  -2  269.27   14.00
   1  -2   7  267.07   14.40
  -2  -7  -1  273.67   11.30
   7  -1   2  276.27   14.90
  -1   2  -7  273.87   13.30
  -2  -7   1  280.57    9.00
   7   1   2  255.47   14.60
  -1  -2   7  271.37   14.50
   1   2   7  285.47   15.50
   2  -2   7    0.80    1.40
   7   2  -2    0.30    1.40
  -2  -7  -2   -1.60    1.20
   7  -2   2    0.60    1.50
   2   2  -7    1.60    1.20
   2   2   7    1.10    1.90
  -2  -7   2    1.00    0.60
  -2   2  -7    0.10    1.50
   7   2   2   -2.60    1.40
   3   2  -7  240.88   12.40
   7   3  -2  236.38   12.50
  -2  -7  -3  216.68   11.70
   3  -2   7  226.18   13.80
   7  -3   2  226.18   13.50
   3   2   7  226.88   16.40
  -3   2  -7  232.58   12.80
   7   3   2  253.37   14.00
   4  -2   7 1776.92   57.19
   4   2  -7 1908.21   55.09
   7  -4   2 1864.61   56.39
   7   4  -2 1769.32   52.99
   7   4   2 1894.51   55.79
   4   2   7 1885.11   58.59
  -2  -7   4 1888.21   48.80
   5  -2   7  221.68   14.70
   7   5  -2  214.28   10.80
   7  -5   2  230.98   13.70
   2  -7   5  239.78   11.10
  -2  -7   5  254.17   14.70
   5   2   7  238.78   15.40
   7   5   2  215.38   12.30
   7   6  -2  128.99    6.20
   7   6  -2  125.69    7.00
   7  -6   2  125.79   11.50
   6  -2   7  123.89   11.30
   2  -7   6  132.39    8.60
   7   6   2  122.99    8.70
   6   2   7  120.09   11.20
  -2  -7   6  141.19    8.60
   0  -3   7  330.57   15.70
   0   3   7  294.27   16.30
  -3  -7   0  304.17   11.80
   7   0   3  286.87   15.90
  -3  -7  -1  146.69    8.00
   1   3  -7  129.09    8.80
   1  -3   7  130.99    9.60
   7  -1   3  137.29   10.40
  -1   3  -7  145.29    8.40
  -3  -7   1  144.29    6.70
   1   3   7  128.79   10.20
   7   1   3  139.39   10.60
  -1  -3   7  142.89    9.70
   2  -3   7  231.68   13.40
   7  -2   3  230.08   13.90
   7   2  -3  228.28   12.70
  -3  -7  -2  225.68   11.40
   2   3  -7  234.68   15.40
   2   3   7  234.48   14.20
   7   2   3  226.68   13.90
  -2   3  -7  246.38   13.60
  -3  -7   2  229.78    8.90
  -2  -3   7  243.58   13.50
   3   3  -7   -1.20    1.30
   3  -7   3   -0.30    1.00
   3  -3   7    0.90    1.70
   7   3  -3    0.50    1.30
   7  -3   3    3.40    2.00
   7   3   3    0.60    1.50
  -3   3  -7    2.70    1.30
   3   3   7   -2.30    1.80
   3  -7   4  945.71   28.60
   7  -4   3  903.21   32.90
   7   4  -3  882.21   29.60
   4  -3   7  889.51   33.40
   4   3  -7  861.01   29.60
   4   3   7  886.21   34.20
  -4   3  -7  884.91   30.60
   7   4   3  946.51   33.20
   5  -3   7  491.05   23.10
   5   3  -7  483.85   19.70
   7  -5   3  484.55   29.20
   7   5  -3  486.65   17.80
   7   5  -3  492.95   17.70
   3  -7   5  535.45   19.60
   5   3   7  478.95   23.50
   7   5   3  501.35   21.60
   7   6  -3  247.08    8.80
   7   6  -3  233.18    8.90
   6  -3   7  248.78   16.00
   3  -7   6  241.68   12.90
   7  -6   3  236.88   14.80
   7   6   3  225.78   12.80
   6   3   7  246.48   16.20
   0   4  -7    8.20    2.00
   0  -4   7    3.90    2.30
  -4  -7   0    5.60    2.10
   7   0   4    5.10    2.80
   1   4  -7   54.19    4.20
   7  -1   4   51.59    6.50
   1  -4   7   54.89    6.00
  -4  -7  -1   55.39    5.20
  -1  -4   7   52.79    5.90
  -1   4  -7   50.29    4.40
  -4  -7   1   56.89    4.60
   7   1   4   63.09    7.10
   1   4   7   53.99    6.80
   2   4  -7 1775.22   49.30
   7  -2   4 1832.62   58.39
   2  -4   7 1902.31   55.39
  -2   4  -7 1835.32   50.69
  -2  -4   7 1876.51   54.89
  -4  -7   2 1827.52   49.80
   7   2   4 1849.71   57.49
   3  -4   7  884.61   32.40
   3   4  -7  883.11   27.30
   4  -7   3  913.61   29.10
   7  -3   4  894.41   33.60
   7   3  -4  893.71   30.70
  -3   4  -7  944.11   36.10
   7   3   4  893.91   33.70
   3   4   7  908.51   34.00
   4  -7   4    2.50    1.50
   7   4  -4   -0.50    1.20
   7  -4   4    1.10    1.80
   4  -4   7   -0.40    1.60
   7   4   4    1.70    2.20
   4   4   7   -1.00    1.50
   5  -4   7  272.27   16.10
   5   4  -7  264.27   14.10
   7  -5   4  256.17   15.30
   7   5  -4  247.48   11.40
   4  -7   5  279.07   13.90
   7   5  -4  265.57   11.40
   7   5   4  277.37   15.70
   5   4   7  250.57   16.30
   4  -7   6  292.47   15.10
   6  -4   7  277.67   17.00
   6   4  -7  280.27   13.30
   7  -6   4  276.97   16.10
   6   4  -7  292.07   13.30
   6   4   7  283.07   17.70
   4   7   6  279.17   15.20
   7   6   4  268.87   17.50
  -5  -7   0 1562.54   50.59
   0  -5   7 1739.23   49.99
   7   0   5 1677.93   54.19
   7  -1   5  470.95   22.50
   1  -5   7  507.05   20.40
   7   1   5  507.95   23.40
  -1  -5   7  454.45   19.50
  -5  -7   1  462.35   18.10
   2  -5   7  253.17   13.50
   7  -2   5  218.48   14.50
  -2  -5   7  234.08   12.90
   2   5   7  223.48   14.20
   7   2   5  229.08   14.90
   5  -7   3  526.95   20.30
   7   3  -5  469.05   19.90
   3  -5   7  469.15   21.20
   7  -3   5  478.45   23.00
   5   7   3  492.55   17.40
   7   3   5  519.05   23.90
   3   5   7  507.65   23.20
   4   5  -7  251.87    8.60
   5  -7   4  262.27   13.70
   7  -4   5  256.17   15.90
   7   4  -5  262.67   12.80
   4  -5   7  263.87   15.20
   4   5  -7  256.17   10.90
   7   4  -5  252.27   12.60
   4   5   7  271.57   16.00
   5   7   4  266.07   12.60
   7   4   5  258.47   16.00
   7  -5   5   -0.50    1.60
   5  -5   7    2.10    2.40
   5   5  -7    1.30    1.00
   5   5  -7   -0.70    0.80
   5  -7   5   -1.10    1.50
   7   5  -5   -0.50    1.10
   7   5   5    0.10    1.90
   5   5   7    1.10    2.60
   5   7   5   -1.50    1.40
   6   5  -7   23.70    3.10
   7  -6   5   17.30    4.60
   6  -5   7   14.30    4.50
   6   5  -7   27.20    2.90
   5  -7   6   23.60    4.80
   6   5   7   18.20    5.10
   5   7   6   16.00    4.10
   7   6   5   19.70    5.00
   7   0   6  445.46   22.60
   0  -6   7  465.45   19.10
   1  -6   7  461.45   19.10
   7  -1   6  436.36   22.40
   6   7   1  467.55   12.90
  -1  -6   7  478.85   19.30
   7   1   6  412.06   22.30
   2  -6   7  124.09    9.20
   7  -2   6  131.59   11.60
  -2  -6   7  133.19    9.30
   7   2   6  133.99   11.70
   6   7   2  122.29    6.70
   7  -3   6  251.87   16.00
   3  -6   7  247.68   14.00
   6  -7   3  253.27   14.00
   3   6   7  234.58   14.70
   7   3   6  244.08   16.10
   6   7   3  242.78   11.60
   7  -4   6  294.97   17.50
   7   4  -6  273.27   13.50
   7   4  -6  261.97   13.20
   6  -7   4  282.67   15.30
   4  -6   7  281.57   15.70
   7   4   6  275.77   17.50
   6   7   4  274.47   13.70
   4   6   7  279.57   16.50
   7   5  -6   18.80    3.00
   7  -5   6   14.80    4.50
   5  -6   7   20.80    5.00
   6   7   5   18.80    4.10
   7   5   6   12.40    4.40
   5   6   7   23.20    5.70
   6  -7   6    0.40    2.00
   6  -6   7    2.80    1.90
   6   6   7    0.60    1.80
   6   7   6    1.50    2.20
   7   6   6   -1.70    2.50
   0  -7   7  455.55   18.80
   7   0   7  450.35   23.70
   7  -1   7    1.50    2.00
  -1  -7   7   -1.40    1.50
   7   1   7   -1.40    1.20
   7   7   1    1.70    1.10
   7  -2   7  168.08   13.60
   7  -7   2  164.78   11.40
   2  -7   7  158.88   10.60
  -2  -7   7  168.58   10.60
   7   2   7  170.18   13.80
   7   7   2  171.18    9.10
   7  -7   3    1.00    2.00
   3  -7   7    2.10    2.00
   7  -3   7    6.40    3.30
   7   3   7   -4.10    1.60
   7   7   3    6.20    2.30
   7   4  -7  226.58   11.90
   7   4  -7  207.68   11.50
   7  -4   7  203.78   15.20
   7  -7   4  181.58   12.80
   4  -7   7  193.18   12.80
   4   7   7  210.38   13.80
   7   4   7  171.48   14.20
   7   7   4  198.68   11.90
   7   5  -7   -0.80    1.20
   7  -7   5    0.60    2.10
   5  -7   7   -0.50    1.80
   7  -5   7    1.90    3.00
   5   7   7    1.20    1.80
   7   5   7   -0.20    2.60
   7   7   5    0.60    1.50
   7  -7   6  271.67   17.30
   6  -7   7  269.67   17.00
   7  -6   7  309.77   18.60
   6   7   7  287.27   17.20
   7   6   7  283.77   18.20
   7   7   6  277.07   16.50
   7  -7   7    5.50    2.80
   7   7   7    1.90    3.20
   0   0   8  725.53   29.40
   8   0   0  783.82   41.00
  -1   0   8   16.20    4.40
   1   0   8   12.70    4.40
   8  -1   0   13.10    3.80
   8   1   0   17.40    4.40
   2   0   8  981.50   35.90
   8  -2   0  922.91   34.20
   8   2   0  958.40   34.20
   0  -8  -2  942.01   30.00
   3   0   8 1345.77   46.20
   8   3   0 1361.46   43.80
   8  -3   0 1322.67   44.40
   4   0   8 2448.66   72.99
   8   4   0 2393.36   68.29
   0  -8   4 2300.67   59.79
   0  -8   5 1412.56   38.40
   5   0   8 1416.56   49.20
   8   5   0 1336.77   42.80
   0  -8   6   52.29    5.10
   6   0   8   65.79    8.80
   8   6   0   54.29    5.60
   0  -8   7  111.19    8.20
   7   0   8  124.29   12.20
   8   7   0  113.49    6.20
   8   0   1   18.40    4.50
   8   0  -1   18.80    5.10
   0  -1   8   10.80    3.50
  -1  -8   0   13.70    2.00
   0   1   8   11.40    3.90
  -1  -8  -1 2598.24   67.09
   1  -1   8 2638.54   75.39
  -1   1   8 2499.55   75.39
   8  -1   1 2580.74   74.59
   8   1  -1 2596.74   75.09
   1   1   8 2479.25   74.89
   8  -1  -1 2530.85   74.09
  -1  -1   8 2564.94   74.69
  -1  -8  -2  197.38   10.40
   8  -2   1  213.08   13.40
   8   2  -1  215.38   12.90
   2  -1   8  198.38   18.90
   8   2   1  212.58   15.70
   2   1   8  200.98   13.80
   3  -1   8  457.35   21.90
   8  -3   1  439.36   20.90
   8   3  -1  449.06   20.00
   3   1   8  413.26   21.50
   8   3   1  442.96   20.40
   8  -4   1  132.89   10.60
   1  -8   4  127.79    6.30
   4  -1   8  130.49   11.10
   8   4  -1  135.19    9.60
   4   1   8  151.68   12.20
   8   4   1  136.59   10.30
  -1  -8   4  133.49    5.70
   8  -5   1 1676.23   53.39
   5  -1   8 1631.04   55.29
   8   5  -1 1638.94   49.10
  -1  -8   5 1685.73   44.90
   5   1   8 1705.53   56.29
   8   5   1 1626.74   50.49
   1  -8   6  158.88    9.10
   8   6  -1  159.08    8.80
   6  -1   8  167.08   13.60
   8   6   1  157.88    9.90
   6   1   8  130.49   12.30
  -1  -8   6  152.18    8.70
   1  -8   7   92.89    7.40
   7  -1   8   88.49   10.40
   7   1   8   74.09    9.70
   8   7   1   84.09    6.20
  -1  -8   7   80.59    6.80
   8   0  -2  995.10   34.50
   0   2   8  910.71   35.00
   0  -2   8  931.01   34.10
   8   0   2  976.30   35.20
  -2  -8   0  926.01   27.00
   0   2  -8  930.61   32.10
   8  -1   2  197.68   13.20
   1   2  -8  210.68   11.90
   1  -2   8  214.68   13.50
  -2  -8  -1  197.08    9.50
   1   2   8  211.98   14.10
  -1  -2   8  199.98   13.20
   8   1   2  205.88   13.50
  -2  -8   1  195.88    7.40
   2  -2   8 2667.83   78.09
   8  -2   2 2650.23   77.99
   8   2  -2 2730.83   76.59
  -2  -8  -2 2670.23   72.59
   2   2   8 2767.02   79.69
   8   2   2 2783.32   78.69
  -2  -2   8 2615.74   77.89
  -2  -8   2 2687.63   66.29
   3  -2   8   23.10    5.20
   8  -3   2   20.20    4.80
   8   3  -2   27.80    5.00
   8   3   2   20.30    5.00
   3   2   8   22.70    5.50
   4  -2   8  624.94   27.70
   8   4  -2  642.94   24.70
   8  -4   2  642.84   27.00
   4   2   8  659.43   28.70
   8  -5   2  489.75   23.00
   5  -2   8  489.85   24.10
   2  -8   5  478.75   18.00
   8   5  -2  478.15   19.20
   8   5   2  495.95   21.70
  -2  -8   5  509.95   17.20
   5   2   8  474.65   24.40
   2  -8   6  218.78   11.60
   8  -6   2  229.28   14.80
   8   6  -2  228.68   10.20
   6  -2   8  224.48   16.10
   8   6   2  232.78   12.80
   6   2   8  220.98   16.10
  -2  -8   6  206.98   10.80
   2  -8   7   32.00    5.30
   8  -7   2   26.60    5.30
   7  -2   8   28.90    6.70
   7   2   8   23.90    6.40
  -2  -8   7   24.60    4.50
   8   7   2   31.40    4.10
   0  -3   8 1305.67   44.20
   8   0   3 1329.97   45.90
  -3  -8   0 1419.76   40.80
   0   3  -8 1389.16   41.50
   1   3  -8  445.46   18.00
   8   1  -3  415.56   19.80
  -3  -8  -1  416.06   16.30
   1  -3   8  422.06   20.10
   8  -1   3  457.45   21.70
  -3  -8   1  423.66   14.60
  -1   3  -8  439.56   18.00
   8   1   3  441.56   21.50
  -1  -3   8  414.56   19.90
   1   3   8  439.36   21.50
   2  -3   8   22.30    5.00
   2   3  -8   31.90    4.00
  -3  -8  -2   25.10    4.10
   8  -2   3   27.10    5.50
   8   2  -3   28.50    6.30
   8   2   3   23.80    5.40
  -3  -8   2   25.30    2.70
  -2   3  -8   28.00    4.00
   2   3   8   15.00    4.20
  -2  -3   8   25.40    5.20
   8   3  -3  851.31   30.40
   8  -3   3  804.82   32.30
   3   3  -8  852.11   28.90
   3   3   8  869.11   34.00
   8   3   3  829.92   32.50
   8   4  -3  435.56   18.60
   4  -3   8  397.66   20.80
   3  -8   4  411.96   16.00
   4   3  -8  398.36   17.50
   8  -4   3  422.46   20.80
   4   3   8  420.96   22.20
   8   4   3  403.66   20.30
   8   5  -3 1254.97   38.90
   3  -8   5 1275.27   39.00
   5  -3   8 1283.47   45.80
   8  -5   3 1312.27   44.70
   8   5   3 1299.67   43.30
   5   3   8 1263.07   46.30
   8   6  -3  269.97   10.70
   8  -6   3  259.67   16.30
   8   6  -3  257.67   10.60
   3  -8   6  269.67   13.60
   6  -3   8  266.07   17.60
   6   3   8  262.07   17.80
   8  -7   3    3.80    2.50
   7  -3   8    3.30    3.00
   3  -8   7   -2.90    1.50
   7   3   8   -0.80    2.30
   8   7   3    0.90    1.80
  -4  -8   0 2300.27   64.29
   0  -4   8 2448.56   70.09
   0   4  -8 2387.56   64.19
   8   0   4 2445.66   72.69
   1   4  -8  134.69    7.50
   8  -1   4  138.39   11.40
  -4  -8  -1  128.19    8.40
   1  -4   8  125.89   10.10
  -1  -4   8  124.19   10.00
   1   4   8  124.99   11.00
  -1   4  -8  141.49    8.00
   8   1   4  147.59   11.70
   8  -2   4  639.34   28.10
   8   2  -4  675.43   26.30
   2   4  -8  682.33   22.10
   2  -4   8  635.74   26.50
  -2   4  -8  662.03   22.80
   2   4   8  650.23   28.20
  -2  -4   8  643.34   26.40
   8   2   4  671.73   28.40
  -4  -8   2  614.64   20.80
   4  -8   3  400.46   16.30
   8  -3   4  401.26   21.00
   8   3  -4  403.96   18.60
   3  -4   8  425.46   28.10
   3   4  -8  402.36   15.80
   8   3   4  415.36   21.20
  -3   4  -8  386.46   16.60
   3   4   8  392.56   20.90
   4   4  -8 3354.06   87.29
   4  -8   4 3332.97   87.49
   8  -4   4 3284.27   94.29
   8   4  -4 3248.38   88.69
   4  -4   8 3336.17   93.89
   8   4   4 3121.89   93.09
   4   4   8 3291.07   95.19
  -4   4  -8 3221.88   88.09
   5  -4   8  428.66   22.30
   8  -5   4  440.86   22.10
   8   5  -4  439.66   17.40
   8   5  -4  437.76   17.50
   4  -8   5  414.36   18.40
   5   4  -8  479.35   23.00
   8   5   4  453.35   21.80
   5   4   8  412.56   22.70
   4  -8   6  741.53   27.70
   8   6  -4  725.03   21.90
   6  -4   8  720.03   31.70
   8   6  -4  715.83   21.80
   8  -6   4  730.63   30.80
   6   4  -8  751.62   26.20
   6   4   8  751.42   33.00
   8   6   4  758.42   29.60
   8  -7   4  532.75   25.10
   7  -4   8  519.35   26.50
   4  -8   7  518.25   22.60
   8   7   4  525.25   22.40
   7   4   8  484.45   26.40
   0   5  -8 1402.46   36.70
   0  -5   8 1447.26   45.80
   8   0   5 1396.46   49.00
   1  -5   8 1724.63   52.29
   8  -1   5 1639.24   55.29
  -1  -5   8 1634.54   51.39
   8   1   5 1663.73   55.39
   2  -5   8  501.35   22.30
   8  -2   5  485.55   24.20
  -2  -5   8  508.45   22.20
   2   5   8  488.65   23.70
   8   2   5  468.55   23.90
   5  -8   3 1325.27   40.50
   8  -3   5 1235.88   45.40
   3  -5   8 1275.67   44.60
   8   3  -5 1287.17   41.90
   8   3   5 1300.27   46.20
   3   5   8 1281.07   45.50
   4   5  -8  413.56   15.40
   5  -8   4  477.35   19.60
   4   5  -8  428.26   13.90
   8   4  -5  452.85   18.90
   4  -5   8  444.36   21.90
   8  -4   5  422.96   22.30
   4   5   8  410.36   22.10
   8   4   5  452.05   22.90
   5   5  -8  393.66   14.20
   8  -5   5  416.46   22.00
   5   5  -8  414.36   14.20
   5  -5   8  395.86   21.40
   8   5  -5  419.46   17.60
   8   5  -5  429.66   17.00
   5  -8   5  422.76   19.30
   5   5   8  425.96   22.60
   8   5   5  414.46   21.80
   8   6  -5 1526.05   42.10
   6   5  -8 1553.04   44.40
   8  -6   5 1629.04   54.89
   5  -8   6 1680.53   51.79
   6  -5   8 1636.64   55.39
   6   5  -8 1575.54   44.70
   6   5   8 1721.73   56.99
   8   6   5 1655.23   53.49
   5  -8   7   65.59    7.70
   7  -5   8   64.19    9.10
   7   5  -8   53.49    5.20
   8  -7   5   64.89    8.50
   7   5   8   53.39    9.40
   8   7   5   52.79    7.40
   8   0   6   55.59    7.70
   0  -6   8   47.90    6.30
   8  -1   6  143.79   12.60
   1  -6   8  139.59   10.50
   8   1   6  159.68   13.20
  -1  -6   8  156.88   10.90
   2  -6   8  224.88   13.90
   8  -2   6  234.28   16.10
   8   2   6  224.38   16.20
  -2  -6   8  234.48   13.90
   3  -6   8  230.48   14.80
   8   3  -6  282.97   15.20
   6  -8   3  286.57   15.20
   8  -3   6  264.47   17.50
   3   6   8  285.37   17.50
   8   3   6  282.97   18.20
   4  -6   8  758.92   30.60
   8  -4   6  723.03   32.10
   8   4  -6  736.03   27.20
   6  -8   4  758.52   28.80
   4   6   8  755.92   31.70
   8   4   6  752.02   32.60
   8  -5   6 1655.53   56.39
   8   5  -6 1447.46   53.89
   5  -6   8 1675.63   54.99
   6  -8   5 1655.43   52.69
   8   5  -6 1611.64   47.30
   6   8   5 1667.03   49.00
   5   6   8 1722.83   56.39
   8   5   6 1726.33   56.79
   6  -6   8  273.87   17.80
   8  -6   6  291.77   18.60
   6  -8   6  311.57   17.40
   8   6   6  302.47   18.40
   6   8   6  275.67   15.30
   6   6   8  295.67   18.80
   8  -7   6   18.90    5.50
   7  -6   8   24.90    6.20
   6  -8   7   22.30    5.10
   8   7   6   18.00    4.60
   7   6   8   34.20    7.20
   6   8   7   17.10    4.70
   8   0   7  124.49   12.40
   0  -7   8  120.09    9.30
   1  -7   8   95.69    8.00
   8  -1   7   79.09    9.60
  -1  -7   8   80.19    7.80
   8   1   7   81.49   10.50
   7  -8   2   26.50    5.30
   2  -7   8   28.10    5.00
   8  -2   7   28.10    6.70
  -2  -7   8   25.50    5.10
   8   2   7   25.40    6.90
   8  -3   7   11.50    4.50
   7  -8   3    0.60    2.20
   3  -7   8    4.60    2.70
   7   8   3    0.90    1.30
   8   3   7    1.50    2.30
   4  -7   8  495.55   23.50
   8   4  -7  499.55   20.70
   7  -8   4  479.75   22.90
   8  -4   7  538.65   27.00
   8   4   7  524.25   26.90
   7   8   4  495.15   19.20
   7  -8   5   55.99    7.50
   5  -7   8   59.09    7.80
   8   5  -7   66.59    5.60
   8  -5   7   65.59    9.00
   8   5   7   45.50    8.20
   5   7   8   56.59    8.70
   7   8   5   51.49    5.80
   8  -6   7   23.20    6.20
   6  -7   8   18.30    4.70
   7  -8   6   19.40    5.20
   8   6   7   24.50    6.10
   7   8   6   28.60    5.50
   6   7   8   25.90    6.20
   8  -7   7    4.00    3.30
   7  -7   8    2.30    3.30
   7  -8   7    2.90    2.60
   7   7   8   -1.90    2.50
   7   8   7    2.00    2.30
   8   7   7   -3.90    2.80
   0  -8   8 2392.16   68.79
   8   0   8 2380.06   77.29
   8  -1   8    2.00    2.90
   8   1   8    2.80    3.20
   8  -2   8 1627.24   58.89
   8  -8   2 1751.42   55.49
   2  -8   8 1701.83   52.49
  -2  -8   8 1708.13   52.19
   8   2   8 1669.93   59.69
   8   8   2 1595.84   44.50
   8  -3   8   -2.00    2.90
   8  -8   3   -1.60    2.30
   3  -8   8   -0.70    2.00
   8   3   8    1.40    3.30
   8   8   3   -3.10    1.20
   8   4  -8  764.02   28.30
   8  -4   8  802.12   35.80
   8  -8   4  776.32   32.60
   4  -8   8  840.42   32.30
   8   4   8  751.62   35.30
   8   8   4  794.42   27.70
   8  -5   8   -2.20    2.60
   8   5  -8    0.00    1.60
   5  -8   8   -3.60    2.50
   8  -8   5    3.00    2.80
   8   5   8   -3.00    3.20
   8   8   5   -3.10    1.80
   8  -8   6  901.51   37.30
   8  -6   8  904.91   38.90
   6  -8   8  867.81   36.50
   6   8   8  923.01   36.20
   8   6   8  962.30   39.50
   8   8   6  891.41   33.80
   8  -7   8   -0.40    3.00
   8  -8   7    8.90    3.70
   7  -8   8   -0.10    3.10
   7   8   8   -5.20    2.80
   8   7   8    1.60    3.30
   8   8   7    0.80    3.00
   8  -8   8 1378.96   70.49
   8   8   8 1461.35   50.99
   0   0   9    0.50    2.10
   9   0   0   -0.20    1.50
   1   0   9   55.59    7.40
   9  -1   0   59.29    7.50
   9   1   0   52.99    7.00
   0  -9  -1   51.69    4.80
  -1   0   9   56.69    7.70
   0  -9  -2  837.32   28.00
   9   2   0  873.01   33.10
   2   0   9  831.12   34.20
   9  -2   0  845.82   33.20
   9  -3   0 1273.27   45.00
   3   0   9 1264.57   46.30
   9   3   0 1365.66   44.70
   0  -9   4  441.36   13.50
   4   0   9  417.86   23.00
   9  -4   0  459.25   22.50
   9   4   0  456.75   21.00
   0  -9   5 2091.99   54.19
   5   0   9 2012.90   66.99
   9   6   0  898.31   30.50
   0  -9   6  893.71   27.90
   6   0   9  848.22   37.20
   7   0   9  476.85   26.30
   9   7   0  437.16   16.70
   0  -9   7  460.05   18.70
   0  -9   8    1.20    2.20
   8   0   9    2.20    4.10
   0   1   9   42.10    7.50
   0  -1   9   45.50    6.50
   9   0   1   55.29    7.10
  -1  -9   0   54.09    4.00
   9   0  -1   52.79    6.90
   9   1  -1   -1.10    1.60
  -1  -9  -1   -0.30    1.00
   1  -1   9    2.60    2.70
   9  -1   1    0.20    1.60
   9  -1  -1    5.00    2.60
  -1  -1   9    6.30    2.50
  -1  -9   1   -1.50    0.60
   9   1   1   -2.80    1.80
   1   1   9   -0.60    1.80
   2  -1   9    5.10    3.00
   9   2  -1    9.50    3.10
   9  -2   1   10.10    3.50
   9   2   1    6.10    3.00
   9  -2  -1    7.50    3.30
   2   1   9   10.60    4.20
   9   3  -1   75.29    7.90
   9  -3   1   64.59    7.90
   3  -1   9   58.09    8.00
   9   3   1   61.89    7.30
   3   1   9   54.09    7.90
   9  -4   1   20.80    5.40
   1  -9   4   22.70    2.70
   9   4  -1   27.20    5.20
   4  -1   9   23.80    6.10
  -1  -9   4   22.80    2.10
   4   1   9   25.90    6.40
   9   4   1   23.50    5.10
   9  -5   1   12.50    4.40
   5  -1   9   12.10    4.80
   1  -9   5   18.40    3.50
   9   5  -1   19.70    4.40
  -1  -9   5   17.10    2.60
   9   5   1   18.50    4.80
   5   1   9   18.60    5.10
   9  -6   1  137.99   12.10
   9   6  -1  134.79    9.00
   6  -1   9  137.19   13.00
   1  -9   6  147.49    8.60
   9   6   1  137.99   10.00
  -1  -9   6  135.49    8.10
   6   1   9  145.49   13.60
   9  -7   1    8.70    4.40
   9   7  -1    8.20    2.10
   7  -1   9    2.30    3.30
   1  -9   7   10.90    3.10
  -1  -9   7    3.60    2.50
   9   7   1    9.90    3.00
   7   1   9    7.10    4.00
   9  -8   1  341.77   20.30
   1  -9   8  361.56   17.40
   8  -1   9  366.56   27.20
   9   8   1  346.37   14.40
  -1  -9   8  342.47   16.90
   0  -2   9  832.32   32.70
   9   0  -2  828.32   32.30
  -2  -9   0  804.92   24.80
   9   0   2  822.42   33.10
   0   2   9  879.11   34.60
  -2  -9  -1    4.60    2.20
   9   1  -2   10.00    3.40
   9  -1   2    3.90    2.40
   1  -2   9    4.00    2.80
   1   2   9    2.50    2.50
   9  -1  -2   12.90    3.90
  -2  -9   1    9.10    1.80
  -1  -2   9    2.30    2.60
   9   1   2    5.70    3.00
   2  -2   9   -1.60    2.10
   9  -2   2    0.40    1.70
   9   2  -2   -0.70    1.80
   9   2   2    9.30    3.50
   2   2   9   -0.60    2.20
   9  -3   2   52.09    7.20
   9   3  -2   42.40    5.90
   3  -2   9   43.60    7.60
   9   3   2   49.99    7.00
   3   2   9   45.40    7.90
   4  -2   9 1274.37   46.30
   9  -4   2 1192.08   44.40
   9   4  -2 1303.97   43.10
   9   4   2 1268.97   44.00
   4   2   9 1309.17   47.20
   5  -2   9  200.78   15.20
   9   5  -2  194.88   11.60
   2  -9   5  195.28   10.00
   9  -5   2  199.68   14.50
   9   5   2  203.78   13.50
   5   2   9  201.08   15.70
   9  -6   2  181.08   13.90
   6  -2   9  168.38   14.40
   2  -9   6  180.48   10.30
   9   6  -2  167.38    9.60
   6   2   9  168.38   14.70
   9   6   2  189.08   11.90
   9  -7   2   18.20    5.40
   7  -2   9   18.40    5.70
   2  -9   7   28.30    5.00
   9   7   2   19.70    3.90
   7   2   9   23.30    6.80
   2  -9   8   73.49    8.00
   9  -8   2   80.39    9.80
   8  -2   9   60.69   15.00
   9   8   2   86.29    5.30
   8   2   9   77.69   14.20
   0  -3   9 1288.17   44.30
   9   0   3 1324.57   45.80
   0   3  -9 1284.07   40.50
   9   0  -3 1338.87   44.50
  -3  -9   0 1150.48   38.40
   1  -3   9   53.09    7.20
   9  -1   3   58.39    7.80
   1   3  -9   80.69    6.80
  -3  -9  -1   50.59    5.30
   9   1  -3   63.99    7.50
  -3  -9   1   62.39    4.50
  -1  -3   9   59.69    7.70
   1   3   9   62.69    8.10
   9   1   3   66.99    8.20
   9   2  -3   46.80    6.40
   2  -3   9   44.20    7.30
   2   3  -9   31.90    5.60
   9  -2   3   36.70    6.70
  -2  -3   9   45.70    7.60
   2   3   9   49.30    8.30
   9   2   3   49.40    7.10
  -3  -9   2   46.80    3.70
   9   3  -3   -2.90    1.40
   9  -3   3    1.70    2.60
   3  -3   9    3.00    2.70
   3   3   9   -1.80    2.60
   9   3   3   -0.90    1.90
   9  -4   3   79.49    9.00
   9   4  -3   83.39    7.90
   4  -3   9   86.69    9.60
   3  -9   4   88.49    6.50
   9   4   3   91.29    9.40
   4   3   9   83.59    9.80
   9  -5   3  940.41   36.90
   3  -9   5  944.81   30.40
   5  -3   9  919.51   37.70
   9   5  -3  919.81   31.70
   9   5   3  898.21   35.00
   5   3   9  926.01   38.50
   9   6  -3 1104.69   33.10
   3  -9   6 1038.70   35.10
   9   6  -3 1096.19   36.10
   9  -6   3 1069.99   41.10
   6  -3   9 1109.09   43.30
   9   6   3 1138.69   39.20
   6   3   9 1056.69   43.30
   3  -9   7   19.20    4.60
   9  -7   3   16.10    4.80
   7  -3   9   16.70    5.70
   9   7   3   19.60    4.50
   7   3   9   24.30    7.10
   8  -3   9  152.78   21.90
   3  -9   8  143.29   16.10
   9  -8   3  136.69   12.70
   8   3   9  164.18   15.30
   9   8   3  142.79    8.90
   0   4  -9  467.15   17.80
  -4  -9   0  441.36   17.30
   0  -4   9  449.06   21.90
   9   0   4  462.35   23.50
   9  -1   4   15.40    4.90
   1  -4   9   22.20    5.10
   9   1  -4   20.70    5.00
  -4  -9   1   23.70    3.40
  -1  -4   9   17.90    4.70
   1   4   9   23.20    5.90
   9   1   4   25.70    6.20
   9   2  -4 1258.77   43.40
   9  -2   4 1207.88   45.60
   2   4  -9 1273.07   38.50
   2  -4   9 1318.57   45.10
  -2  -4   9 1281.07   44.60
  -4  -9   2 1300.97   38.10
   9   2   4 1274.67   46.00
   2   4   9 1279.47   46.40
  -2   4  -9 1310.07   39.50
   9   3  -4   75.89    8.00
   4  -9   3   90.79    6.90
   3  -4   9   81.39    9.30
   9  -3   4   76.79    9.30
  -3   4  -9  109.09    7.40
   3   4   9   74.09    9.50
   9   3   4   99.69   10.40
   9   4  -4    2.30    1.60
   4  -4   9    0.80    2.60
   4  -9   4    1.60    1.70
   9  -4   4    0.70    1.60
   4   4   9   -0.70    2.10
   9   4   4   -3.50    1.60
   5  -4   9   32.90    7.20
   9  -5   4   32.60    6.70
   4  -9   5   41.80    4.90
   9   5  -4   35.40    4.80
   5   4   9   35.60    7.50
   9   5   4   53.59    6.50
   9  -6   4   99.09   10.80
   9   6  -4  110.19    6.00
   4  -9   6   79.79    7.80
   6  -4   9   88.79   10.60
   9   6  -4   85.09    5.90
   6   4   9   92.09   11.20
   9   6   4   80.09    9.10
   4  -9   7   32.10    5.70
   9  -7   4   30.20    7.00
   7  -4   9   42.90    8.70
   9   7   4   26.40    5.00
   7   4   9   23.60    6.60
   9  -8   4  218.58   16.30
   4  -9   8  222.68   14.50
   8  -4   9  183.08   24.60
   8   4  -9  195.18   12.20
   8   4   9  211.88   17.70
   9   8   4  201.18   11.90
   9   0   5 2106.69   68.09
   0   5  -9 2108.19   54.79
   1  -5   9   17.20    4.30
   9  -1   5   13.50    4.50
   1   5  -9   23.50    2.90
  -1   5  -9   23.90    2.70
  -1  -5   9   17.00    6.80
   9   1   5   19.80    5.30
   9  -2   5  187.08   14.70
   2  -5   9  199.58   14.00
   9   2  -5  194.88   13.30
   2   5  -9  203.18    9.10
   9   2   5  204.98   15.30
  -2  -5   9  204.28   13.90
   2   5   9  165.58   14.00
   9   3  -5  984.30   34.40
   3  -5   9  964.30   36.50
   9  -3   5  932.51   38.00
   5  -9   3  871.01   31.10
   3   5  -9  906.41   26.30
   3   5   9  886.41   36.90
   9   3   5  927.11   37.70
   5  -9   4   29.50    5.10
   4  -5   9   46.50    6.30
   4   5  -9   35.80    3.40
   9  -4   5   36.30    7.50
   9   4  -5   37.20    5.90
   4   5   9   38.40    7.90
   9   4   5   36.00    6.90
   5   5  -9    2.00    1.50
   5  -9   5   -3.20    1.70
   9  -5   5    5.60    3.60
   5   5  -9   -1.30    1.10
   9   5  -5    1.20    1.50
   5  -5   9   -0.90    1.70
   9   5   5    0.50    2.40
   5   5   9    0.90    2.60
   6  -5   9   50.99    9.20
   9  -6   5   58.49    8.40
   6   5  -9   54.29    4.50
   9   6  -5   61.09    4.40
   5  -9   6   46.90    8.10
   9   6  -5   66.69    4.20
   9   6   5   57.19    7.60
   6   5   9   49.99    8.80
   9  -7   5  193.28   15.60
   5  -9   7  191.08   13.40
   7  -5   9  193.48   16.20
   7   5  -9  197.08    9.70
   7   5   9  186.58   15.70
   9   7   5  204.68   13.60
   8   5  -9   61.79    4.70
   9  -8   5   33.20    7.90
   5  -9   8   51.79    6.90
   8  -5   9   52.29    9.80
   9   8   5   45.70    6.50
   8   5   9   46.30    9.40
   9   0   6  845.62   36.30
   9  -1   6  124.69   12.50
   1  -6   9  143.79   11.60
   9   1   6  150.58   13.70
   9  -2   6  172.28   14.60
   2  -6   9  192.98   13.40
   9   2  -6  177.98   12.60
  -2  -6   9  186.18   13.60
   9   2   6  194.18   15.40
   9   3  -6 1045.60   37.80
   3  -6   9 1112.99   40.40
   6  -9   3 1086.29   37.20
   9  -3   6 1079.89   42.90
   3   6   9 1090.29   42.00
   9   3   6 1071.79   42.70
   9  -4   6   84.29   10.10
   4  -6   9   85.69    9.40
   9   4  -6   92.39    8.10
   4   6   9   86.69   10.30
   9   4   6   87.69   10.50
   9   5  -6   44.70    5.60
   5  -6   9   58.89    8.30
   9  -5   6   58.19   10.00
   6  -9   5   57.99    7.30
   9   5   6   44.40    8.30
   5   6   9   55.99    9.40
   9   6  -6    4.40    1.40
   9  -6   6   -2.10    2.40
   6  -6   9   -1.80    3.00
   6  -9   6   -0.10    2.10
   9   6   6   -5.20    2.20
   6   6   9   -4.00    2.70
   9  -7   6  409.86   23.90
   7  -6   9  407.46   24.20
   6  -9   7  395.76   21.10
   9   7   6  402.26   22.20
   7   6   9  404.66   24.10
   6  -9   8   22.80    6.00
   8  -6   9   20.80    7.00
   9  -8   6   18.30    6.50
   8   6   9   21.70    6.90
   9   0   7  466.05   25.70
   0  -7   9  424.26   23.20
   1  -7   9   10.90    4.00
   9  -1   7    9.20    4.20
   9   1   7    6.80    4.20
  -1  -7   9   15.70    3.90
   7  -9   2   19.40    4.50
   2  -7   9   21.80    5.10
   9  -2   7   19.70    5.90
   9   2   7   21.20    5.80
   7  -9   3   16.50    4.60
   3  -7   9   17.90    5.10
   9  -3   7   16.80    6.00
   9   3  -7   19.50    4.60
   9   3   7   23.20    6.50
   7  -9   4   31.50    6.00
   4  -7   9   25.40    5.60
   9  -4   7   36.10    8.20
   9   4  -7   24.30    4.50
   9   4   7   31.10    6.90
   7  -9   5  179.38   13.80
   5  -7   9  200.28   15.30
   9  -5   7  170.88   15.40
   9   5   7  235.58   17.60
   5   7   9  198.28   15.60
   9   6  -7  408.16   13.10
   6  -7   9  428.96   23.80
   7  -9   6  415.26   22.10
   9  -6   7  416.36   24.60
   9   6   7  375.06   22.90
   6   7   9  444.76   24.10
   7  -9   7    3.70    3.50
   7  -7   9   -2.00    3.30
   9   7   7    1.70    3.70
   7  -9   8   98.39   11.30
   9  -8   7   96.49   11.60
   8  -7   9   77.89   12.20
   8   7   9   79.79   11.20
   9   8   7  121.89    9.80
   0  -8   9    0.90    2.10
   1  -8   9  359.96   26.30
   9  -1   8  369.66   33.60
  -1  -8   9  335.57   18.00
   2  -8   9   88.99    8.90
   8  -9   2   68.19    8.30
   9   2   8   56.19   12.40
   8  -9   3  149.79   12.50
   3  -8   9  148.79   11.80
   9  -3   8  141.69   24.00
   9   3  -8  138.49   11.30
   9   3   8  124.89   14.30
   8  -9   4  201.48   15.00
   9   4  -8  204.68   12.70
   9  -4   8  216.08   18.10
   4  -8   9  208.38   14.70
   9   4   8  191.48   16.60
   9  -5   8   40.00    8.70
   5  -8   9   41.30    8.00
   8  -9   5   38.30    7.20
   9   5   8   42.90    9.10
   9  -6   8   21.50    6.40
   6  -8   9   21.50    6.20
   8  -9   6   15.10    5.00
   9   6   8   22.90    6.50
   9  -7   8   69.59   11.10
   8  -9   7  112.89   11.90
   7  -8   9  112.49   22.90
   9   7   8   99.99   11.30
   7   8   9   82.09   11.20
   8  -9   8    2.90    4.30
   8  -8   9   -1.70    3.20
   9  -8   8    3.00    3.30
   8   8   9    4.60    3.40
   9   8   8    3.60    3.30
   0  -9   9  278.57   15.80
   9   0   9  309.87   21.70
   9  -1   9   -0.60    3.50
   9  -9   1   -1.80    2.80
   1  -9   9   18.50    5.30
   9   1   9   -1.00    2.40
  -1  -9   9   -1.70    1.80
   9  -2   9   60.69   10.70
   9  -9   2   80.09   10.10
   2  -9   9   58.09    7.50
   9   2   9   78.99   12.90
   3  -9   9    3.90    2.80
   9  -9   3    0.50    2.90
   9  -3   9    0.10    3.30
   9   3  -9    1.60    2.20
   9   3   9   -5.10    3.00
   9   4  -9   18.40    3.90
   4  -9   9   20.10    5.30
   9  -9   4   10.10    4.80
   9  -4   9   17.40    5.80
   9   4   9   17.80    6.00
   9  -9   5    1.00    3.70
   9  -5   9   -2.40    3.70
   5  -9   9   -6.80    3.10
   9   5   9   -1.40    3.50
   9  -6   9  370.86   24.90
   6  -9   9  413.16   23.40
   9  -9   6  430.36   25.30
   9   6   9  396.36   25.10
   9   9   6  390.76   17.80
   7  -9   9    1.10    3.40
   9  -9   7    4.20    4.10
   9  -7   9   -7.00    3.30
   9   7   9    4.00    3.50
   8  -9   9  513.55   28.30
   9  -9   8  515.65   28.80
   9  -8   9  487.95   29.10
   9   8   9  487.65   26.50
   9   9   8  506.35   23.70
   9  -9   9   -1.60    6.20
   0   0  10 7010.30  187.48
  10   0   0 7132.59  186.18
  -1   0  10  586.54   28.10
   0 -10  -1  553.44   20.30
   1   0  10  590.64   28.00
  10   1   0  581.04   26.70
  10  -1   0  597.24   27.20
  10   2   0  322.67   18.70
  10  -2   0  340.77   19.50
   2   0  10  309.77   19.70
   3   0  10  268.57   18.40
  10  -3   0  265.57   17.60
  10   3   0  279.87   17.00
   4   0  10   76.09    9.80
  10  -4   0   69.49    8.90
  10   4   0   77.89    8.30
   0 -10   4   64.39    3.80
   0 -10   5  548.95   17.80
  10   5   0  574.54   24.70
  10  -5   0  583.74   27.90
   5   0  10  548.75   28.70
   0 -10   6  452.55   17.00
  10   6   0  439.76   20.30
  10  -6   0  484.65   25.20
   6   0  10  494.45   26.90
   0 -10   7  244.28   12.70
  10  -7   0  257.07   17.90
  10   7   0  240.58   12.20
   7   0  10  242.88   19.70
   8   0  10   52.99   11.00
   0 -10   8   49.50    6.50
   0 -10   9  274.27   15.70
   9   0  10  262.27   21.00
   0   1  10  591.44   28.30
  10   0   1  589.54   27.40
  10   0  -1  579.14   26.90
   0  -1  10  600.94   28.20
   1  -1  10  508.05   25.60
  10  -1   1  525.45   25.50
  -1 -10  -1  507.15   18.90
  10   1  -1  520.45   24.80
  10  -1  -1  569.74   26.10
   1   1  10  526.55   26.40
  10   1   1  514.35   25.40
  -1 -10   1  522.65   16.00
  -1  -1  10  545.45   26.50
  10  -2   1   98.39   10.30
  10   2  -1  116.89   10.70
   2  -1  10  127.49   12.00
   2   1  10  102.39   11.10
  10   2   1   99.09   10.00
  10  -2  -1  110.99   11.00
   3  -1  10  319.27   20.00
  10  -3   1  334.77   19.80
  10   3  -1  325.87   18.40
  10  -3  -1  314.97   19.20
  10   3   1  332.07   18.90
   3   1  10  331.07   20.50
  10  -4   1   16.10    5.00
   4  -1  10   15.40    5.30
  10   4  -1   13.50    3.60
   1 -10   4   12.80    2.10
  10  -4  -1   18.50    4.90
  10   4   1   21.40    5.70
   4   1  10   15.90    5.20
   5  -1  10   47.60    8.90
  10  -5   1   37.50    7.50
   1 -10   5   49.20    4.20
  10   5  -1   47.50    5.90
  10   5   1   43.80    6.30
  -1 -10   5   45.70    3.90
   5   1  10   36.70    7.90
   6  -1  10  109.59   12.40
   1 -10   6  119.69    7.60
  10  -6   1  127.49   12.30
   6   1  10  120.09   12.80
  10   6   1  120.49    9.50
  -1 -10   6   96.99    6.90
  10  -7   1  468.25   25.00
   1 -10   7  457.55   18.90
   7  -1  10  437.26   31.20
  10   7  -1  435.56   16.60
  -1 -10   7  477.55   18.80
   7   1  10  450.45   26.80
  10   7   1  452.35   24.70
  10  -8   1  231.28   17.00
   8  -1  10  202.88   17.90
   1 -10   8  211.38   12.40
  10   8   1  207.78    8.90
   8   1  10  199.88   17.80
  -1 -10   8  209.88   12.50
   1 -10   9  174.58   14.50
  10  -9   1  161.48   16.70
   9  -1  10  161.88   16.60
  -1 -10   9  144.29   11.50
   9   1  10  160.18   16.30
  10   0   2  342.17   19.90
  -2 -10   0  328.47   12.80
   0   2  10  314.97   20.00
   0  -2  10  302.77   18.60
  10   0  -2  320.67   18.80
  -2 -10  -1  114.39    7.00
   1  -2  10  105.49   10.80
  10   1  -2   97.99    9.80
  10  -1   2   92.49   10.00
  -2 -10   1  114.99    5.50
  10  -1  -2  120.09   10.90
   1   2  10  109.39   11.20
  10   1   2   91.99   10.10
  -1  -2  10  105.89   10.30
   2  -2  10  769.32   33.60
  10  -2   2  797.02   33.70
  10   2  -2  790.92   32.00
  10   2   2  799.12   33.40
  -2 -10   2  790.52   21.70
  10  -2  -2  791.12   33.10
   2   2  10  802.12   34.80
  10   3  -2  302.77   17.50
  10  -3   2  285.07   18.40
   3  -2  10  320.37   19.70
  10   3   2  306.17   18.50
   3   2  10  310.37   19.90
  10  -4   2   98.39   10.60
   4  -2  10   96.39   10.70
   2 -10   4  107.99    7.60
  10   4  -2   98.19    9.00
  10   4   2   99.89   10.20
   4   2  10   99.59   11.30
   2 -10   5  193.08    9.90
  10   5  -2  198.08   12.50
   5  -2  10  188.98   15.70
  10  -5   2  196.38   15.10
   5   2  10  177.38   15.60
  10   5   2  206.28   14.20
  10  -6   2 1191.78   45.20
  10   6  -2 1088.29   36.60
   2 -10   6 1170.08   36.20
   6  -2  10 1193.58   47.10
  10   6   2 1203.28   41.10
   6   2  10 1142.89   46.80
   7  -2  10   -5.80    3.80
   2 -10   7   -3.10    1.70
  10  -7   2   -1.70    2.70
  10   7  -2    1.90    1.40
  10   7   2   -1.70    2.00
   7   2  10    3.20    4.10
  10  -8   2    2.80    3.40
   2 -10   8    1.00    2.70
   8  -2  10    1.80    3.20
   8   2  10    5.80    4.40
   2 -10   9   65.59    7.80
   9  -2  10   74.59   12.20
  10  -9   2   59.89   12.00
   9   2  10   67.79   12.00
  10   0  -3  277.07   17.20
  -3 -10   0  251.27   11.60
  10   0   3  272.87   17.90
   0  -3  10  269.47   17.20
  10   1  -3  329.27   19.00
  10  -1   3  334.57   20.20
   1  -3  10  349.87   19.80
  -1  -3  10  340.17   19.70
  -3 -10   1  332.47   12.80
   1   3  10  338.87   20.90
  10   1   3  336.87   20.10
  10  -1  -3  365.66   20.20
  10   2  -3  319.67   18.00
   2  -3  10  299.37   18.80
  10  -2   3  300.97   19.20
   2   3  10  292.07   19.40
  -3 -10   2  294.87   11.00
  10   2   3  328.07   19.60
  10   3  -3  339.97   18.50
  10  -3   3  344.87   20.60
   3  -3  10  318.27   20.00
  10   3   3  328.87   19.70
   3   3  10  364.16   21.70
   3 -10   4  537.25   19.50
   4  -3  10  499.75   26.50
  10  -4   3  528.65   26.80
  10   4  -3  519.45   23.30
   4   3  10  545.35   28.00
  10   4   3  547.75   26.30
  10  -5   3  312.77   19.80
   3 -10   5  316.57   14.70
   5  -3  10  323.97   20.90
  10   5  -3  325.17   16.60
  10   5   3  358.46   19.90
   5   3  10  345.97   22.00
   6  -3  10    9.00    4.90
   3 -10   6   10.00    3.10
  10   6  -3    9.80    2.80
  10  -6   3    6.20    3.60
   6   3  10    9.80    4.60
  10   6   3    9.00    3.00
   7  -3  10  296.57   31.30
   3 -10   7  297.77   15.60
  10  -7   3  288.67   19.40
   7   3  10  288.57   21.30
  10   7   3  294.57   16.10
   8  -3  10  840.32   39.40
  10  -8   3  823.12   36.50
  10   8   3  829.62   29.40
   8   3  10  800.82   38.80
   3 -10   9  688.43   30.00
  10  -9   3  702.13   33.50
   9  -3  10  738.23   37.10
   9   3  10  733.63   37.20
   0   4 -10   94.59    6.70
  10   0  -4   76.29    9.00
  10   0   4   71.49    9.30
   0  -4  10   63.49    8.50
   1  -4  10   12.40    4.20
  10  -1   4   13.50    5.00
  10   1  -4    9.80    3.60
  -1  -4  10   13.70    4.30
  10   1   4   20.40    6.30
  -4 -10   1   13.70    3.10
  10  -2   4  110.59   11.60
   2  -4  10  108.09   10.70
  10   2  -4  104.49   10.20
   2   4 -10  130.99    7.50
   2   4  10  100.79   11.10
  10   2   4  107.19   11.20
  -4 -10   2   92.59    6.40
   3   4 -10  527.15   20.20
   3  -4  10  524.85   26.30
  10   3  -4  528.75   24.00
   4 -10   3  508.15   19.80
  10  -3   4  541.15   27.20
   3   4  10  543.75   27.60
  10   3   4  479.85   25.70
  10  -4   4   37.40    7.80
  10   4  -4   46.50    6.60
   4  -4  10   51.69    9.10
   4 -10   4   48.80    5.40
   4   4  10   45.40    8.70
  10   4   4   37.40    7.50
   4 -10   5    1.60    2.20
   5  -4  10    3.00    3.20
  10   5  -4   -1.50    2.10
  10  -5   4    0.60    2.90
   5   4  10   -0.80    2.60
  10   5   4    6.40    4.10
   6  -4  10  360.16   22.70
   4 -10   6  386.96   18.00
  10   6  -4  365.06   15.30
  10  -6   4  397.16   22.90
  10   6   4  364.66   20.70
  10  -7   4  135.79   13.60
   7  -4  10  135.59   14.60
   4 -10   7  124.99   12.10
   7   4  10  104.29   13.10
  10   7   4  141.29   10.90
   8  -4  10  179.28   16.60
   8   4 -10  193.38   11.50
  10  -8   4  181.78   23.10
   4 -10   8  180.58   13.30
  10   8   4  231.08   12.30
   8   4  10  201.58   17.80
   9   4 -10    0.60    2.60
   4 -10   9    6.00    3.40
   9  -4  10   -2.30    4.10
  10  -9   4   -2.40    3.40
   9   4  10    4.50    5.00
   0   5 -10  570.24   18.60
   0  -5  10  555.54   26.10
  10   0   5  547.95   28.30
  10  -1   5   44.70    8.10
   1   5 -10   47.30    4.10
  10   1  -5   33.60    6.70
   1  -5  10   37.30    7.50
  10   1   5   50.99    9.10
  -1   5 -10   55.39    4.50
  -1  -5  10   44.50    7.60
   2   5 -10  186.78    8.40
  10   2  -5  165.98   13.10
  10  -2   5  194.88   15.80
   2  -5  10  198.38   14.70
  10   2   5  190.18   15.60
  -2   5 -10  194.98   12.30
  10   3  -5  334.77   18.00
   3  -5  10  336.07   20.20
   3   5 -10  324.17   12.40
   5 -10   3  334.17   16.10
  10  -3   5  335.57   21.10
  10   3   5  318.07   20.60
   3   5  10  347.27   21.50
   4  -5  10   -0.60    3.10
  10   4  -5   -1.00    2.30
   5 -10   4    9.60    3.40
  10  -4   5    4.00    2.80
   4   5  10   -3.00    2.00
  10   4   5    2.30    2.90
  10  -5   5  231.98   17.70
   5   5 -10  223.88    9.60
  10   5  -5  213.38   12.80
   5  -5  10  237.88   17.40
   5   5 -10  230.48   10.30
   5 -10   5  213.48   13.40
   5   5  10  219.18   17.20
  10   5   5  205.58   16.10
  10  -6   5   69.39   11.10
   5 -10   6   75.59    7.70
   6  -5  10   62.09   10.70
  10   6  -5   95.99    5.40
   6   5 -10   77.09    5.10
   6   5  10   60.99   10.70
  10   6   5   65.99    9.40
   7   5 -10   49.00    3.70
   7  -5  10   42.30    9.10
  10  -7   5   20.40    8.30
   5 -10   7   29.60    6.20
   7   5  10   35.00    7.90
  10   7   5   38.00    6.80
   8  -5  10 1312.97   52.29
   5 -10   8 1308.27   46.10
  10  -8   5 1300.77   50.19
  10   8   5 1204.78   42.80
   8   5  10 1309.47   52.39
  10  -9   5   53.69    9.80
   5 -10   9   75.29    9.60
   9  -5  10   54.89   10.60
  10   9   5   86.09    6.00
   9   5  10   60.49   11.60
   0  -6  10  450.75   22.90
  10   0   6  449.26   25.60
   1  -6  10  105.69   10.80
  10  -1   6  119.69   13.10
  -1  -6  10  111.49   10.80
  10   1   6  112.89   12.50
  10   2  -6 1139.19   42.40
  10  -2   6 1172.78   46.80
   2  -6  10 1200.58   43.90
  10   2   6 1238.18   47.60
   3  -6  10    5.80    3.60
  10  -3   6    9.40    4.70
   6 -10   3    6.90    4.80
  10   3  -6   17.00    4.70
  10   3   6    7.70    3.90
  10  -4   6  338.87   23.20
   4  -6  10  368.26   21.70
  10   4  -6  349.87   18.10
   6 -10   4  366.36   18.50
  10   4   6  373.76   23.00
   4   6  10  397.56   23.40
   5  -6  10   58.19   10.00
  10   5  -6   64.49    6.60
   6 -10   5   62.89    7.70
   5   6  10   59.89   10.30
  10   5   6   64.79   10.60
  10   6  -6  209.58    9.00
   6 -10   6  192.48   14.00
   6  -6  10  205.88   16.90
  10  -6   6  183.28   15.90
   6   6  10  190.28   16.20
  10   6   6  195.08   15.80
   7  -6  10    5.30    4.90
  10  -7   6    1.70    3.60
   6 -10   7    1.20    3.10
   7   6  10    6.50    4.10
  10   7   6    0.40    3.10
   8  -6  10   58.39   11.10
   6 -10   8   89.19   10.30
  10  -8   6   80.39   11.10
   8   6  10   86.89   11.10
  10   8   6   95.19    9.30
  10  -9   6   33.10    7.90
   9  -6  10   46.40   14.70
   6 -10   9   39.40    8.10
   9   6  10   35.60    9.20
   0  -7  10  253.77   16.40
  10   0   7  237.78   18.50
  10  -1   7  457.75   26.50
   1  -7  10  459.55   23.50
  -1  -7  10  445.76   23.00
  10   1   7  464.15   26.80
   2  -7  10   -5.40    2.20
  10   2  -7   -1.10    2.80
   7 -10   2    2.60    2.40
  10  -2   7   -4.10    2.10
  10   2   7    3.80    3.40
   7 -10   3  292.97   17.10
  10  -3   7  301.17   21.10
   3  -7  10  295.87   18.70
  10   3  -7  289.77   17.30
  10   3   7  311.37   21.40
  10  -4   7  121.79   13.90
  10   4  -7  122.89    9.90
   4  -7  10  135.29   12.90
   7 -10   4  135.99   11.60
  10   4   7  131.49   13.70
   7 -10   5   36.70    7.10
  10   5  -7   41.10    4.60
  10  -5   7   21.70    7.00
   5  -7  10   32.80    7.60
   5   7  10   38.60    9.10
  10   5   7   22.50    6.10
   7 -10   6   -0.30    3.00
   6  -7  10    0.00    4.30
  10  -6   7    1.60    3.60
   6   7  10    0.40    3.80
  10   6   7   -3.80    3.30
   7  -7  10  418.56   25.60
   7 -10   7  421.76   23.30
  10  -7   7  436.06   26.50
   7   7  10  465.05   26.40
  10   7   7  419.66   26.30
  10  -8   7  196.18   16.90
   8  -7  10  196.88   17.20
   7 -10   8  212.08   15.70
   8   7  10  203.08   17.30
  10  -9   7  436.56   27.10
   9  -7  10  461.15   28.50
   7 -10   9  434.16   25.80
  10   9   7  455.65   21.00
[truncated: 335,328 more chars]
